# Supplementary material for: Effect on hand kinematics when using assistive devices during activities of daily living
Source: PeerJ. 2019 Oct 8;7:e7806. doi: 10.7717/peerj.7806 (PMC6788441; doi:10.7717/peerj.7806)
Supplement: Supplemental Information 1 — The continuous calibrated recordings during the performance of each task using the different products, with filtered signal. Joint angles are presented in degrees. Tasks, products and joints are labelled as described in the manuscript. [file peerj-07-7806-s001.csv]

SUBJECT	TASK	ASSISTIVE DEVICE	TIME	IP1_F	MCP1_F	CMC1_F	CMC1_A	PalmArch	MCP2_F	MCP3_F	MCP4_F	MCP5_F	MCP2-3_A	MCP3-4_A	MCP4-5_A	PIP2_F	PIP3_F	PIP4_F	PIP5_F
1	1	0	0.899	-0.64	-2.87	-4.70	13.73	23.17	27.35	34.79	17.97	12.82	1.64	4.93	3.18	30.51	18.94	16.18	19.28
1	1	0	0.952	-0.64	-2.87	-4.72	13.73	22.82	27.35	34.80	17.97	12.82	1.63	4.94	3.18	30.51	19.30	16.47	19.36
1	1	0	0.967	-0.64	-2.87	-4.74	13.73	22.47	27.35	34.80	17.97	12.82	1.63	4.97	3.18	30.51	19.67	16.80	19.48
1	1	0	0.980	-0.64	-2.87	-4.74	13.73	22.16	27.35	34.81	17.97	12.82	1.63	5.02	3.18	30.51	20.07	17.21	19.64
1	1	0	0.994	-0.64	-2.87	-4.74	13.73	21.87	27.35	34.82	17.97	12.81	1.63	5.09	3.18	30.51	20.49	17.70	19.87
1	1	0	1.008	-0.64	-2.88	-4.71	13.72	21.62	27.35	34.83	17.97	12.80	1.64	5.19	3.19	30.51	20.94	18.29	20.15
1	1	0	1.021	-0.64	-2.88	-4.66	13.72	21.41	27.35	34.84	17.97	12.79	1.64	5.31	3.19	30.51	21.39	18.98	20.48
1	1	0	1.036	-0.64	-2.88	-4.57	13.72	21.25	27.35	34.86	17.97	12.78	1.65	5.46	3.20	30.51	21.81	19.76	20.86
1	1	0	1.049	-0.63	-2.88	-4.43	13.71	21.12	27.35	34.87	17.97	12.77	1.65	5.64	3.20	30.51	22.19	20.62	21.27
1	1	0	1.063	-0.63	-2.88	-4.24	13.71	21.03	27.35	34.89	17.98	12.76	1.67	5.83	3.21	30.51	22.51	21.56	21.71
1	1	0	1.078	-0.63	-2.88	-3.98	13.71	20.98	27.35	34.90	17.98	12.74	1.68	6.03	3.21	30.51	22.78	22.55	22.17
1	1	0	1.091	-0.62	-2.88	-3.66	13.70	20.94	27.35	34.90	17.98	12.73	1.70	6.23	3.22	30.51	23.00	23.57	22.65
1	1	0	1.104	-0.61	-2.87	-3.28	13.70	20.93	27.35	34.90	17.98	12.72	1.73	6.42	3.22	30.51	23.19	24.60	23.17
1	1	0	1.118	-0.60	-2.87	-2.84	13.70	20.92	27.35	34.87	17.98	12.71	1.75	6.60	3.23	30.51	23.36	25.61	23.71
1	1	0	1.132	-0.59	-2.87	-2.39	13.71	20.93	27.35	34.83	17.98	12.72	1.78	6.78	3.22	30.51	23.54	26.58	24.28
1	1	0	1.145	-0.57	-2.86	-1.93	13.71	20.94	27.35	34.75	17.98	12.74	1.81	6.96	3.21	30.51	23.73	27.46	24.86
1	1	0	1.160	-0.55	-2.86	-1.51	13.73	20.95	27.35	34.64	17.97	12.79	1.82	7.11	3.19	30.51	23.96	28.25	25.42
1	1	0	1.174	-0.54	-2.85	-1.12	13.76	20.97	27.35	34.48	17.97	12.86	1.83	7.25	3.16	30.51	24.23	28.92	25.96
1	1	0	1.189	-0.53	-2.84	-0.78	13.80	20.98	27.35	34.28	17.96	12.97	1.82	7.37	3.11	30.51	24.54	29.45	26.46
1	1	0	1.201	-0.52	-2.83	-0.48	13.85	20.99	27.35	34.02	17.96	13.13	1.80	7.47	3.05	30.51	24.88	29.86	26.89
1	1	0	1.215	-0.53	-2.82	-0.22	13.92	21.00	27.35	33.72	17.95	13.33	1.76	7.55	2.96	30.51	25.24	30.16	27.26
1	1	0	1.229	-0.55	-2.81	0.00	14.00	21.00	27.35	33.39	17.94	13.58	1.71	7.63	2.86	30.51	25.58	30.36	27.54
1	1	0	1.243	-0.60	-2.80	0.19	14.10	21.00	27.35	33.04	17.92	13.87	1.66	7.70	2.73	30.51	25.89	30.49	27.75
1	1	0	1.256	-0.68	-2.79	0.34	14.21	21.00	27.35	32.71	17.91	14.20	1.60	7.78	2.59	30.51	26.16	30.55	27.91
1	1	0	1.270	-0.79	-2.80	0.45	14.32	21.00	27.35	32.41	17.89	14.54	1.56	7.86	2.45	30.51	26.37	30.57	28.00
1	1	0	1.283	-0.95	-2.82	0.52	14.43	20.99	27.35	32.15	17.88	14.86	1.52	7.94	2.31	30.51	26.53	30.56	28.06
1	1	0	1.296	-1.15	-2.85	0.57	14.53	20.99	27.35	31.95	17.87	15.15	1.51	8.03	2.19	30.51	26.65	30.53	28.08
1	1	0	1.309	-1.41	-2.91	0.59	14.62	20.98	27.35	31.79	17.87	15.39	1.52	8.11	2.09	30.51	26.73	30.49	28.09
1	1	0	1.322	-1.71	-2.99	0.60	14.69	20.97	27.35	31.68	17.88	15.60	1.55	8.17	2.01	30.51	26.77	30.45	28.08
1	1	0	1.334	-2.05	-3.10	0.61	14.75	20.97	27.35	31.60	17.91	15.76	1.62	8.23	1.95	30.51	26.80	30.41	28.06
1	1	0	1.348	-2.39	-3.25	0.63	14.80	20.97	27.35	31.55	17.96	15.89	1.71	8.27	1.91	30.51	26.81	30.38	28.03
1	1	0	1.361	-2.73	-3.44	0.67	14.85	20.97	27.35	31.53	18.05	16.01	1.83	8.31	1.89	30.50	26.80	30.35	28.01
1	1	0	1.373	-3.03	-3.66	0.72	14.90	20.99	27.35	31.52	18.17	16.13	1.98	8.34	1.87	30.49	26.79	30.32	27.99
1	1	0	1.388	-3.28	-3.90	0.78	14.96	21.01	27.35	31.53	18.33	16.26	2.15	8.38	1.86	30.48	26.77	30.30	27.97
1	1	0	1.401	-3.49	-4.15	0.88	15.03	21.06	27.35	31.54	18.54	16.41	2.33	8.42	1.86	30.47	26.76	30.29	27.95
1	1	0	1.414	-3.64	-4.39	0.98	15.12	21.12	27.35	31.55	18.79	16.60	2.50	8.47	1.85	30.45	26.74	30.28	27.94
1	1	0	1.428	-3.75	-4.60	1.11	15.21	21.21	27.35	31.57	19.09	16.84	2.65	8.53	1.83	30.43	26.73	30.28	27.93
1	1	0	1.441	-3.82	-4.78	1.23	15.32	21.32	27.35	31.58	19.41	17.11	2.79	8.61	1.80	30.40	26.72	30.27	27.92
1	1	0	1.454	-3.86	-4.92	1.35	15.44	21.45	27.35	31.60	19.75	17.43	2.89	8.70	1.76	30.38	26.71	30.27	27.92
1	1	0	1.467	-3.87	-5.02	1.47	15.55	21.61	27.35	31.61	20.09	17.76	2.97	8.79	1.72	30.36	26.70	30.27	27.92
1	1	0	1.482	-3.87	-5.09	1.60	15.66	21.78	27.35	31.62	20.42	18.09	3.03	8.89	1.67	30.35	26.69	30.27	27.92
1	1	0	1.495	-3.85	-5.14	1.74	15.75	21.97	27.35	31.63	20.76	18.41	3.07	8.98	1.63	30.35	26.69	30.28	27.92
1	1	0	1.509	-3.83	-5.16	1.91	15.84	22.18	27.35	31.63	21.10	18.69	3.10	9.06	1.60	30.36	26.69	30.28	27.92
1	1	0	1.521	-3.80	-5.17	2.12	15.91	22.40	27.35	31.63	21.46	18.96	3.11	9.12	1.59	30.41	26.69	30.28	27.92
1	1	0	1.534	-3.78	-5.17	2.37	15.98	22.64	27.35	31.64	21.84	19.20	3.11	9.16	1.59	30.50	26.69	30.28	27.92
1	1	0	1.548	-3.76	-5.17	2.66	16.04	22.89	27.35	31.64	22.24	19.44	3.11	9.17	1.60	30.63	26.69	30.28	27.92
1	1	0	1.561	-3.75	-5.18	2.98	16.11	23.16	27.35	31.64	22.63	19.68	3.10	9.16	1.61	30.83	26.69	30.29	27.92
1	1	0	1.576	-3.76	-5.20	3.32	16.17	23.43	27.35	31.64	23.01	19.92	3.09	9.14	1.61	31.09	26.69	30.29	27.92
1	1	0	1.590	-3.78	-5.25	3.66	16.22	23.70	27.35	31.64	23.36	20.19	3.08	9.11	1.61	31.43	26.69	30.29	27.92
1	1	0	1.603	-3.84	-5.32	3.98	16.27	23.96	27.35	31.64	23.67	20.45	3.06	9.09	1.59	31.84	26.69	30.29	27.92
1	1	0	1.616	-3.92	-5.42	4.28	16.32	24.22	27.35	31.64	23.96	20.72	3.05	9.08	1.58	32.31	26.69	30.29	27.93
1	1	0	1.629	-4.05	-5.56	4.57	16.36	24.47	27.35	31.64	24.24	20.97	3.04	9.08	1.59	32.83	26.69	30.29	27.93
1	1	0	1.643	-4.21	-5.74	4.85	16.39	24.72	27.35	31.64	24.51	21.18	3.02	9.09	1.62	33.36	26.70	30.29	27.93
1	1	0	1.659	-4.41	-5.96	5.12	16.42	24.96	27.35	31.64	24.80	21.35	3.01	9.11	1.69	33.88	26.70	30.29	27.93
1	1	0	1.671	-4.65	-6.20	5.40	16.46	25.19	27.35	31.64	25.11	21.49	3.01	9.14	1.79	34.39	26.70	30.29	27.93
1	1	0	1.686	-4.92	-6.45	5.67	16.50	25.42	27.35	31.64	25.44	21.58	3.00	9.17	1.93	34.89	26.70	30.29	27.93
1	1	0	1.699	-5.20	-6.69	5.93	16.55	25.62	27.35	31.64	25.79	21.65	3.00	9.18	2.11	35.37	26.70	30.29	27.93
1	1	0	1.711	-5.47	-6.91	6.16	16.62	25.82	27.35	31.64	26.15	21.70	3.02	9.20	2.31	35.84	26.70	30.29	27.93
1	1	0	1.723	-5.71	-7.09	6.32	16.71	25.99	27.35	31.64	26.48	21.74	3.04	9.22	2.51	36.29	26.70	30.28	27.92
1	1	0	1.738	-5.91	-7.24	6.40	16.81	26.15	27.35	31.64	26.79	21.79	3.08	9.24	2.69	36.72	26.70	30.27	27.92
1	1	0	1.751	-6.08	-7.35	6.39	16.94	26.27	27.35	31.63	27.05	21.85	3.13	9.29	2.85	37.09	26.69	30.27	27.91
1	1	0	1.763	-6.20	-7.44	6.30	17.07	26.35	27.35	31.63	27.26	21.95	3.21	9.35	2.97	37.41	26.69	30.25	27.90
1	1	0	1.777	-6.29	-7.49	6.16	17.21	26.41	27.35	31.62	27.45	22.08	3.31	9.42	3.04	37.66	26.68	30.24	27.88
1	1	0	1.794	-6.36	-7.53	5.98	17.35	26.43	27.35	31.62	27.61	22.26	3.44	9.49	3.07	37.85	26.67	30.22	27.87
1	1	0	1.809	-6.39	-7.54	5.79	17.47	26.41	27.35	31.61	27.77	22.50	3.59	9.54	3.06	37.97	26.66	30.20	27.85
1	1	0	1.822	-6.41	-7.55	5.60	17.57	26.36	27.35	31.59	27.94	22.80	3.76	9.57	3.02	38.05	26.64	30.19	27.83
1	1	0	1.836	-6.42	-7.55	5.43	17.65	26.27	27.35	31.58	28.12	23.15	3.93	9.56	2.95	38.09	26.62	30.17	27.82
1	1	0	1.849	-6.41	-7.54	5.29	17.71	26.14	27.35	31.56	28.34	23.54	4.10	9.51	2.87	38.11	26.61	30.16	27.80
1	1	0	1.862	-6.40	-7.53	5.16	17.76	25.98	27.35	31.54	28.59	23.95	4.25	9.42	2.78	38.12	26.59	30.16	27.80
1	1	0	1.877	-6.39	-7.52	5.05	17.80	25.79	27.35	31.52	28.88	24.37	4.37	9.30	2.70	38.13	26.58	30.17	27.81
1	1	0	1.890	-6.38	-7.50	4.96	17.84	25.58	27.35	31.51	29.19	24.79	4.48	9.15	2.62	38.17	26.58	30.21	27.83
1	1	0	1.903	-6.37	-7.50	4.89	17.87	25.35	27.35	31.50	29.51	25.21	4.56	8.98	2.54	38.23	26.58	30.28	27.89
1	1	0	1.919	-6.36	-7.49	4.83	17.91	25.13	27.35	31.51	29.84	25.63	4.62	8.81	2.46	38.35	26.61	30.39	27.97
1	1	0	1.932	-6.35	-7.48	4.78	17.96	24.92	27.35	31.53	30.16	26.06	4.67	8.65	2.37	38.52	26.66	30.54	28.10
1	1	0	1.944	-6.34	-7.48	4.75	18.02	24.73	27.35	31.59	30.49	26.50	4.71	8.48	2.29	38.76	26.75	30.75	28.28
1	1	0	1.959	-6.33	-7.47	4.75	18.09	24.57	27.35	31.68	30.82	26.93	4.75	8.33	2.21	39.07	26.87	31.02	28.51
1	1	0	1.973	-6.33	-7.47	4.78	18.19	24.44	27.35	31.82	31.17	27.34	4.78	8.18	2.15	39.46	27.04	31.34	28.80
1	1	0	1.987	-6.32	-7.47	4.86	18.29	24.34	27.35	32.00	31.54	27.75	4.83	8.04	2.09	39.90	27.27	31.71	29.14
1	1	0	2.001	-6.32	-7.47	5.00	18.39	24.27	27.35	32.25	31.91	28.16	4.88	7.93	2.03	40.39	27.54	32.12	29.52
1	1	0	2.014	-6.32	-7.47	5.22	18.50	24.22	27.34	32.56	32.29	28.56	4.94	7.83	1.98	40.89	27.87	32.54	29.91
1	1	0	2.028	-6.32	-7.47	5.50	18.59	24.20	27.34	32.92	32.66	28.95	5.00	7.77	1.93	41.38	28.23	32.95	30.29
1	1	0	2.042	-6.32	-7.47	5.83	18.68	24.18	27.34	33.33	33.04	29.32	5.07	7.72	1.89	41.86	28.60	33.35	30.63
1	1	0	2.054	-6.32	-7.47	6.21	18.75	24.18	27.34	33.77	33.43	29.68	5.14	7.67	1.86	42.33	28.96	33.75	30.92
1	1	0	2.068	-6.32	-7.47	6.60	18.81	24.18	27.34	34.22	33.84	30.03	5.20	7.63	1.84	42.80	29.27	34.15	31.14
1	1	0	2.081	-6.33	-7.47	7.00	18.87	24.19	27.34	34.69	34.28	30.38	5.25	7.57	1.83	43.26	29.53	34.55	31.31
1	1	0	2.094	-6.33	-7.47	7.38	18.93	24.20	27.34	35.18	34.76	30.74	5.28	7.50	1.82	43.73	29.74	34.96	31.43
1	1	0	2.109	-6.34	-7.46	7.71	19.00	24.22	27.34	35.69	35.25	31.11	5.29	7.43	1.82	44.21	29.88	35.38	31.50
1	1	0	2.123	-6.36	-7.46	7.97	19.07	24.23	27.34	36.22	35.75	31.50	5.27	7.36	1.81	44.67	29.98	35.78	31.54
1	1	0	2.137	-6.37	-7.45	8.14	19.16	24.24	27.34	36.77	36.26	31.90	5.22	7.30	1.80	45.09	30.03	36.16	31.55
1	1	0	2.150	-6.39	-7.44	8.19	19.27	24.26	27.35	37.32	36.75	32.30	5.14	7.25	1.79	45.46	30.05	36.48	31.54
1	1	0	2.164	-6.42	-7.43	8.15	19.39	24.27	27.35	37.87	37.25	32.70	5.02	7.20	1.78	45.78	30.05	36.75	31.52
1	1	0	2.177	-6.44	-7.41	8.01	19.53	24.28	27.36	38.41	37.74	33.08	4.88	7.14	1.77	46.05	30.05	36.95	31.49
1	1	0	2.190	-6.47	-7.40	7.82	19.67	24.28	27.37	38.93	38.21	33.47	4.72	7.09	1.76	46.29	30.05	37.10	31.47
1	1	0	2.204	-6.49	-7.39	7.60	19.81	24.29	27.38	39.44	38.67	33.87	4.57	7.04	1.75	46.53	30.07	37.20	31.46
1	1	0	2.219	-6.50	-7.38	7.38	19.93	24.29	27.39	39.91	39.11	34.30	4.43	6.99	1.72	46.80	30.14	37.26	31.47
1	1	0	2.232	-6.50	-7.37	7.18	20.04	24.28	27.41	40.32	39.53	34.75	4.31	6.94	1.68	47.12	30.25	37.28	31.50
1	1	0	2.247	-6.48	-7.38	7.03	20.12	24.27	27.42	40.65	39.93	35.22	4.21	6.87	1.62	47.51	30.43	37.29	31.57
1	1	0	2.260	-6.42	-7.40	6.93	20.18	24.24	27.44	40.89	40.32	35.70	4.12	6.79	1.56	48.00	30.70	37.27	31.68
1	1	0	2.273	-6.33	-7.44	6.89	20.23	24.20	27.46	41.04	40.69	36.17	4.05	6.69	1.49	48.59	31.06	37.24	31.85
1	1	0	2.290	-6.18	-7.51	6.92	20.26	24.14	27.47	41.10	41.04	36.63	4.00	6.60	1.42	49.30	31.52	37.21	32.06
1	1	0	2.306	-5.96	-7.61	7.02	20.28	24.07	27.47	41.05	41.36	37.06	3.95	6.51	1.35	50.09	32.07	37.18	32.34
1	1	0	2.320	-5.67	-7.76	7.19	20.29	23.98	27.45	40.90	41.62	37.45	3.91	6.45	1.26	50.96	32.69	37.16	32.66
1	1	0	2.333	-5.30	-7.94	7.43	20.30	23.87	27.42	40.65	41.84	37.78	3.89	6.41	1.17	51.89	33.37	37.15	33.02
1	1	0	2.347	-4.85	-8.17	7.74	20.29	23.76	27.35	40.30	42.00	38.07	3.87	6.40	1.07	52.87	34.09	37.16	33.40
1	1	0	2.360	-4.34	-8.44	8.10	20.29	23.63	27.25	39.85	42.12	38.33	3.87	6.40	0.96	53.87	34.83	37.19	33.77
1	1	0	2.375	-3.77	-8.73	8.48	20.29	23.51	27.11	39.33	42.20	38.55	3.89	6.42	0.82	54.90	35.58	37.26	34.11
1	1	0	2.389	-3.18	-9.04	8.87	20.28	23.40	26.91	38.75	42.25	38.77	3.95	6.45	0.66	55.93	36.33	37.37	34.40
1	1	0	2.406	-2.58	-9.33	9.24	20.28	23.31	26.66	38.12	42.27	38.98	4.03	6.49	0.48	56.96	37.08	37.53	34.66
1	1	0	2.419	-2.00	-9.59	9.57	20.27	23.23	26.35	37.45	42.29	39.21	4.16	6.53	0.27	57.97	37.82	37.73	34.87
1	1	0	2.432	-1.44	-9.81	9.86	20.27	23.18	26.00	36.75	42.29	39.46	4.34	6.56	0.06	58.95	38.55	38.00	35.07
1	1	0	2.444	-0.92	-9.99	10.12	20.27	23.14	25.61	36.03	42.29	39.72	4.55	6.58	-0.17	59.91	39.27	38.31	35.25
1	1	0	2.459	-0.44	-10.12	10.33	20.27	23.13	25.22	35.31	42.29	39.99	4.79	6.59	-0.37	60.84	39.98	38.66	35.43
1	1	0	2.472	-0.01	-10.22	10.50	20.26	23.13	24.83	34.59	42.29	40.24	5.06	6.59	-0.56	61.73	40.67	39.02	35.64
1	1	0	2.487	0.37	-10.30	10.62	20.26	23.15	24.45	33.87	42.29	40.47	5.35	6.56	-0.72	62.59	41.33	39.38	35.86
1	1	0	2.500	0.68	-10.35	10.72	20.26	23.20	24.09	33.18	42.30	40.66	5.65	6.52	-0.85	63.40	41.98	39.70	36.12
1	1	0	2.513	0.94	-10.41	10.78	20.26	23.26	23.74	32.50	42.31	40.81	5.97	6.46	-0.94	64.15	42.60	39.99	36.39
1	1	0	2.527	1.15	-10.47	10.82	20.26	23.35	23.40	31.85	42.32	40.93	6.31	6.38	-1.01	64.87	43.21	40.24	36.68
1	1	0	2.542	1.33	-10.55	10.84	20.26	23.46	23.06	31.22	42.33	41.02	6.67	6.30	-1.06	65.55	43.78	40.46	36.95
1	1	0	2.558	1.49	-10.66	10.85	20.26	23.59	22.69	30.59	42.32	41.09	7.04	6.21	-1.09	66.23	44.33	40.67	37.20
1	1	0	2.572	1.66	-10.80	10.85	20.26	23.73	22.28	29.97	42.30	41.13	7.43	6.12	-1.12	66.92	44.86	40.88	37.42
1	1	0	2.587	1.83	-10.97	10.84	20.26	23.88	21.81	29.35	42.25	41.16	7.86	6.05	-1.14	67.63	45.38	41.10	37.62
1	1	0	2.600	2.03	-11.18	10.83	20.26	24.02	21.25	28.71	42.16	41.17	8.32	5.99	-1.17	68.35	45.91	41.35	37.79
1	1	0	2.614	2.26	-11.42	10.81	20.26	24.15	20.59	28.03	42.03	41.17	8.80	5.96	-1.21	69.10	46.46	41.64	37.95
1	1	0	2.628	2.51	-11.67	10.79	20.26	24.26	19.85	27.31	41.84	41.17	9.29	5.96	-1.27	69.87	47.01	41.96	38.12
1	1	0	2.646	2.76	-11.92	10.76	20.26	24.35	19.03	26.51	41.58	41.15	9.78	5.98	-1.34	70.67	47.56	42.32	38.30
1	1	0	2.659	3.01	-12.14	10.72	20.26	24.43	18.15	25.64	41.26	41.12	10.27	6.03	-1.43	71.48	48.10	42.68	38.50
1	1	0	2.672	3.23	-12.33	10.67	20.26	24.49	17.22	24.71	40.86	41.07	10.73	6.11	-1.54	72.32	48.63	43.03	38.74
1	1	0	2.687	3.42	-12.49	10.61	20.26	24.55	16.26	23.72	40.40	41.01	11.16	6.21	-1.67	73.19	49.14	43.34	39.00
1	1	0	2.700	3.56	-12.60	10.54	20.26	24.61	15.29	22.68	39.90	40.91	11.57	6.34	-1.79	74.09	49.63	43.61	39.30
1	1	0	2.735	3.68	-12.68	10.46	20.26	24.67	14.33	21.63	39.36	40.78	11.94	6.47	-1.92	75.00	50.09	43.82	39.60
1	1	0	2.749	3.76	-12.72	10.37	20.26	24.75	13.42	20.60	38.80	40.62	12.26	6.61	-2.05	75.92	50.50	43.98	39.89
1	1	0	2.763	3.81	-12.72	10.28	20.27	24.83	12.55	19.60	38.22	40.42	12.54	6.76	-2.16	76.81	50.84	44.09	40.16
1	1	0	2.776	3.85	-12.68	10.19	20.27	24.92	11.74	18.65	37.64	40.19	12.77	6.89	-2.27	77.66	51.12	44.17	40.38
1	1	0	2.790	3.86	-12.60	10.11	20.27	25.03	10.99	17.77	37.08	39.93	12.96	7.01	-2.36	78.47	51.35	44.21	40.56
1	1	0	2.802	3.87	-12.49	10.03	20.28	25.14	10.30	16.95	36.55	39.66	13.11	7.11	-2.43	79.22	51.53	44.22	40.71
1	1	0	2.816	3.87	-12.33	9.97	20.28	25.24	9.65	16.20	36.06	39.41	13.23	7.17	-2.50	79.92	51.68	44.22	40.82
1	1	0	2.830	3.87	-12.14	9.92	20.29	25.32	9.04	15.49	35.60	39.18	13.33	7.20	-2.57	80.58	51.83	44.20	40.89
1	1	0	2.843	3.86	-11.91	9.88	20.29	25.40	8.44	14.81	35.18	38.97	13.40	7.20	-2.64	81.20	51.98	44.18	40.95
1	1	0	2.859	3.86	-11.65	9.85	20.30	25.45	7.85	14.13	34.78	38.80	13.45	7.17	-2.72	81.77	52.16	44.14	40.98
1	1	0	2.871	3.87	-11.39	9.83	20.30	25.49	7.25	13.46	34.39	38.66	13.48	7.12	-2.81	82.33	52.38	44.11	41.00
1	1	0	2.886	3.88	-11.14	9.82	20.31	25.51	6.64	12.79	34.00	38.53	13.47	7.06	-2.90	82.89	52.64	44.08	41.00
1	1	0	2.899	3.89	-10.91	9.82	20.30	25.53	6.02	12.11	33.61	38.40	13.44	6.99	-2.99	83.46	52.94	44.05	40.98
1	1	0	2.912	3.91	-10.72	9.85	20.29	25.53	5.40	11.43	33.23	38.26	13.37	6.91	-3.06	84.07	53.28	44.03	40.96
1	1	0	2.926	3.93	-10.57	9.89	20.27	25.54	4.75	10.76	32.85	38.09	13.25	6.82	-3.11	84.70	53.64	44.03	40.91
1	1	0	2.940	3.96	-10.46	9.96	20.24	25.55	4.11	10.10	32.48	37.89	13.08	6.72	-3.13	85.36	53.99	44.05	40.83
1	1	0	2.954	3.98	-10.37	10.05	20.19	25.58	3.46	9.45	32.10	37.66	12.85	6.62	-3.12	86.03	54.30	44.10	40.73
1	1	0	2.971	3.99	-10.31	10.19	20.13	25.62	2.83	8.82	31.71	37.38	12.57	6.52	-3.08	86.71	54.56	44.18	40.59
1	1	0	2.984	3.98	-10.28	10.36	20.04	25.69	2.22	8.19	31.31	37.07	12.24	6.43	-3.02	87.38	54.78	44.30	40.41
1	1	0	2.997	3.95	-10.26	10.58	19.94	25.80	1.65	7.59	30.89	36.74	11.86	6.34	-2.93	88.02	54.94	44.47	40.19
1	1	0	3.011	3.88	-10.26	10.83	19.81	25.94	1.12	7.01	30.47	36.42	11.44	6.26	-2.84	88.65	55.06	44.69	39.92
1	1	0	3.024	3.76	-10.26	11.11	19.67	26.12	0.63	6.46	30.04	36.12	10.99	6.19	-2.74	89.24	55.14	44.97	39.63
1	1	0	3.038	3.58	-10.27	11.39	19.53	26.34	0.18	5.94	29.60	35.84	10.52	6.14	-2.65	89.82	55.19	45.30	39.32
1	1	0	3.052	3.33	-10.28	11.66	19.39	26.60	-0.25	5.45	29.15	35.59	10.03	6.12	-2.59	90.38	55.21	45.67	39.01
1	1	0	3.067	2.99	-10.29	11.91	19.27	26.90	-0.66	4.99	28.68	35.34	9.54	6.14	-2.56	90.91	55.22	46.05	38.71
1	1	0	3.080	2.55	-10.31	12.11	19.16	27.24	-1.08	4.57	28.19	35.10	9.06	6.20	-2.54	91.41	55.22	46.42	38.44
1	1	0	3.094	2.04	-10.32	12.27	19.08	27.60	-1.52	4.19	27.69	34.85	8.61	6.30	-2.55	91.88	55.21	46.74	38.19
1	1	0	3.108	1.45	-10.33	12.38	19.02	27.99	-1.96	3.88	27.20	34.57	8.20	6.43	-2.55	92.32	55.19	47.02	37.94
1	1	0	3.121	0.81	-10.34	12.47	18.98	28.39	-2.40	3.62	26.73	34.26	7.85	6.57	-2.54	92.74	55.17	47.25	37.70
1	1	0	3.133	0.15	-10.36	12.52	18.95	28.80	-2.84	3.40	26.27	33.91	7.55	6.73	-2.53	93.15	55.16	47.42	37.45
1	1	0	3.148	-0.50	-10.37	12.56	18.93	29.21	-3.27	3.22	25.84	33.53	7.31	6.91	-2.50	93.55	55.14	47.54	37.17
1	1	0	3.165	-1.14	-10.38	12.59	18.91	29.62	-3.70	3.05	25.42	33.14	7.13	7.09	-2.46	93.95	55.13	47.63	36.88
1	1	0	3.179	-1.74	-10.39	12.63	18.89	30.02	-4.12	2.89	25.02	32.75	6.99	7.28	-2.42	94.33	55.12	47.68	36.57
1	1	0	3.192	-2.30	-10.40	12.68	18.87	30.40	-4.54	2.71	24.65	32.37	6.88	7.46	-2.38	94.67	55.12	47.70	36.26
1	1	0	3.209	-2.81	-10.41	12.75	18.83	30.76	-4.94	2.50	24.32	31.99	6.78	7.60	-2.32	94.97	55.11	47.71	35.97
1	1	0	3.223	-3.26	-10.42	12.85	18.79	31.11	-5.30	2.25	24.04	31.61	6.66	7.68	-2.25	95.22	55.11	47.71	35.71
1	1	0	3.238	-3.64	-10.43	13.00	18.72	31.43	-5.60	1.97	23.82	31.25	6.50	7.71	-2.15	95.41	55.10	47.69	35.50
1	1	0	3.252	-3.95	-10.42	13.18	18.64	31.73	-5.85	1.66	23.66	30.89	6.29	7.68	-2.04	95.57	55.10	47.68	35.32
1	1	0	3.265	-4.18	-10.40	13.41	18.55	32.02	-6.04	1.33	23.54	30.56	6.01	7.60	-1.92	95.71	55.10	47.66	35.19
1	1	0	3.278	-4.36	-10.37	13.68	18.44	32.28	-6.18	1.02	23.46	30.26	5.67	7.50	-1.80	95.84	55.10	47.64	35.10
1	1	0	3.293	-4.47	-10.31	13.97	18.33	32.52	-6.28	0.73	23.41	30.00	5.28	7.39	-1.69	95.97	55.10	47.63	35.04
1	1	0	3.308	-4.54	-10.23	14.26	18.22	32.73	-6.34	0.49	23.39	29.80	4.85	7.29	-1.60	96.13	55.10	47.62	35.01
1	1	0	3.320	-4.58	-10.12	14.55	18.12	32.92	-6.37	0.30	23.39	29.64	4.39	7.19	-1.52	96.33	55.11	47.61	34.99
1	1	0	3.335	-4.59	-9.97	14.80	18.03	33.08	-6.38	0.15	23.39	29.53	3.94	7.11	-1.46	96.57	55.11	47.60	34.99
1	1	0	3.350	-4.59	-9.78	15.02	17.97	33.20	-6.37	0.04	23.40	29.45	3.52	7.04	-1.41	96.86	55.11	47.59	34.99
1	1	0	3.363	-4.57	-9.56	15.20	17.91	33.29	-6.36	-0.03	23.42	29.40	3.13	6.99	-1.38	97.20	55.11	47.59	35.00
1	1	0	3.376	-4.55	-9.32	15.34	17.88	33.35	-6.35	-0.07	23.43	29.38	2.79	6.95	-1.36	97.56	55.11	47.59	35.02
1	1	0	3.428	-4.53	-9.07	15.45	17.85	33.39	-6.33	-0.09	23.44	29.37	2.52	6.93	-1.36	97.93	55.11	47.59	35.03
1	1	0	3.440	-4.50	-8.82	15.52	17.83	33.41	-6.31	-0.10	23.44	29.38	2.30	6.92	-1.36	98.30	55.11	47.59	35.04
1	1	0	3.453	-4.48	-8.61	15.57	17.83	33.42	-6.29	-0.09	23.44	29.39	2.15	6.92	-1.36	98.67	55.11	47.59	35.06
1	1	0	3.468	-4.47	-8.42	15.60	17.82	33.42	-6.28	-0.08	23.44	29.40	2.04	6.94	-1.37	99.03	55.11	47.59	35.07
1	1	0	3.482	-4.45	-8.27	15.61	17.82	33.42	-6.27	-0.07	23.43	29.42	1.98	6.96	-1.38	99.40	55.11	47.59	35.07
1	1	0	3.495	-4.44	-8.16	15.62	17.82	33.42	-6.26	-0.06	23.42	29.43	1.97	7.00	-1.39	99.79	55.11	47.59	35.08
1	1	0	3.509	-4.44	-8.08	15.62	17.82	33.44	-6.25	-0.04	23.40	29.45	1.99	7.05	-1.40	100.21	55.11	47.59	35.08
1	1	0	3.523	-4.43	-8.02	15.62	17.82	33.48	-6.25	-0.03	23.39	29.46	2.04	7.11	-1.41	100.66	55.11	47.59	35.09
1	1	0	3.536	-4.43	-7.99	15.61	17.82	33.53	-6.25	-0.03	23.39	29.47	2.12	7.17	-1.42	101.13	55.11	47.59	35.09
1	1	0	3.551	-4.43	-7.97	15.61	17.82	33.61	-6.24	-0.02	23.40	29.47	2.23	7.24	-1.42	101.60	55.11	47.59	35.09
1	1	0	3.564	-4.43	-7.97	15.61	17.82	33.72	-6.24	-0.03	23.42	29.48	2.36	7.31	-1.41	102.04	55.11	47.59	35.09
1	1	0	3.578	-4.42	-7.97	15.60	17.82	33.86	-6.24	-0.03	23.47	29.48	2.51	7.37	-1.40	102.44	55.11	47.59	35.09
1	1	0	3.592	-4.42	-7.98	15.60	17.82	34.03	-6.24	-0.04	23.55	29.48	2.67	7.41	-1.37	102.77	55.11	47.59	35.09
1	1	0	3.608	-4.42	-7.99	15.58	17.82	34.22	-6.24	-0.05	23.68	29.48	2.83	7.42	-1.32	103.03	55.11	47.59	35.09
1	1	0	3.627	-4.42	-8.01	15.55	17.83	34.41	-6.24	-0.07	23.85	29.48	2.99	7.37	-1.26	103.24	55.11	47.59	35.08
1	1	0	3.645	-4.41	-8.02	15.51	17.85	34.62	-6.24	-0.08	24.07	29.48	3.13	7.25	-1.17	103.39	55.11	47.59	35.08
1	1	0	3.661	-4.40	-8.02	15.44	17.88	34.82	-6.24	-0.09	24.35	29.48	3.25	7.06	-1.07	103.50	55.10	47.59	35.08
1	1	0	3.679	-4.39	-8.03	15.35	17.91	35.02	-6.24	-0.09	24.68	29.48	3.36	6.81	-0.94	103.57	55.10	47.59	35.08
1	1	0	3.693	-4.38	-8.03	15.23	17.97	35.22	-6.25	-0.09	25.04	29.48	3.47	6.51	-0.80	103.63	55.10	47.59	35.08
1	1	0	3.710	-4.37	-8.03	15.08	18.04	35.40	-6.25	-0.07	25.42	29.48	3.59	6.19	-0.66	103.67	55.10	47.59	35.08
1	1	0	3.724	-4.36	-8.03	14.89	18.12	35.56	-6.25	-0.03	25.79	29.48	3.74	5.89	-0.52	103.69	55.10	47.59	35.08
1	1	0	3.740	-4.35	-8.02	14.68	18.22	35.69	-6.25	0.04	26.12	29.48	3.92	5.62	-0.39	103.71	55.10	47.59	35.08
1	1	0	3.754	-4.34	-8.01	14.45	18.34	35.80	-6.26	0.14	26.40	29.48	4.16	5.42	-0.29	103.72	55.11	47.59	35.08
1	1	0	3.768	-4.35	-7.99	14.23	18.45	35.87	-6.26	0.28	26.62	29.48	4.47	5.29	-0.20	103.72	55.11	47.59	35.08
1	1	0	3.781	-4.37	-7.98	14.03	18.56	35.90	-6.27	0.46	26.79	29.49	4.86	5.24	-0.14	103.69	55.12	47.59	35.08
1	1	0	3.795	-4.41	-7.96	13.88	18.66	35.90	-6.28	0.69	26.92	29.48	5.33	5.26	-0.09	103.64	55.12	47.59	35.08
1	1	0	3.810	-4.47	-7.94	13.80	18.75	35.87	-6.30	0.96	27.00	29.48	5.87	5.35	-0.06	103.54	55.13	47.60	35.09
1	1	0	3.824	-4.56	-7.92	13.78	18.81	35.78	-6.31	1.27	27.04	29.48	6.47	5.49	-0.04	103.37	55.15	47.61	35.09
1	1	0	3.839	-4.69	-7.92	13.85	18.86	35.66	-6.32	1.58	27.06	29.48	7.13	5.66	-0.03	103.14	55.17	47.62	35.10
1	1	0	3.852	-4.85	-7.92	13.99	18.89	35.48	-6.34	1.88	27.06	29.48	7.83	5.84	-0.03	102.80	55.18	47.64	35.11
1	1	0	3.866	-5.05	-7.95	14.21	18.92	35.26	-6.35	2.16	27.05	29.47	8.57	6.02	-0.03	102.36	55.20	47.66	35.13
1	1	0	3.879	-5.29	-8.00	14.49	18.93	35.00	-6.35	2.42	27.02	29.46	9.31	6.19	-0.04	101.81	55.22	47.68	35.14
1	1	0	3.891	-5.56	-8.08	14.82	18.93	34.69	-6.35	2.64	26.99	29.45	10.05	6.33	-0.05	101.14	55.24	47.70	35.15
1	1	0	3.906	-5.83	-8.21	15.17	18.94	34.37	-6.32	2.86	26.95	29.44	10.76	6.46	-0.05	100.39	55.25	47.72	35.17
1	1	0	3.919	-6.10	-8.40	15.51	18.94	34.04	-6.28	3.09	26.91	29.42	11.40	6.57	-0.06	99.57	55.24	47.73	35.18
1	1	0	3.933	-6.33	-8.64	15.81	18.94	33.73	-6.21	3.35	26.88	29.40	11.95	6.68	-0.07	98.72	55.22	47.74	35.18
1	1	0	3.947	-6.52	-8.94	16.04	18.96	33.44	-6.10	3.66	26.85	29.39	12.40	6.79	-0.07	97.87	55.17	47.73	35.18
1	1	0	3.960	-6.68	-9.29	16.20	18.98	33.20	-5.95	4.04	26.83	29.37	12.75	6.91	-0.07	97.05	55.08	47.70	35.15
1	1	0	3.974	-6.79	-9.69	16.29	19.01	33.00	-5.76	4.52	26.83	29.36	13.01	7.04	-0.07	96.26	54.95	47.64	35.11
1	1	0	3.988	-6.86	-10.12	16.30	19.06	32.87	-5.52	5.08	26.84	29.37	13.18	7.19	-0.06	95.52	54.76	47.53	35.04
1	1	0	4.002	-6.90	-10.56	16.23	19.12	32.82	-5.24	5.73	26.89	29.38	13.28	7.36	-0.05	94.81	54.51	47.38	34.94
1	1	0	4.014	-6.92	-10.99	16.10	19.21	32.83	-4.92	6.46	26.98	29.42	13.33	7.54	-0.04	94.16	54.20	47.16	34.80
1	1	0	4.028	-6.93	-11.39	15.91	19.31	32.91	-4.59	7.23	27.11	29.48	13.34	7.72	-0.03	93.56	53.82	46.88	34.61
1	1	0	4.040	-6.93	-11.75	15.68	19.42	33.05	-4.28	8.03	27.30	29.59	13.32	7.89	-0.01	93.01	53.40	46.54	34.38
1	1	0	4.055	-6.93	-12.05	15.43	19.53	33.23	-3.99	8.83	27.55	29.73	13.29	8.03	0.01	92.49	52.96	46.12	34.11
1	1	0	4.069	-6.95	-12.30	15.19	19.65	33.43	-3.74	9.63	27.86	29.93	13.26	8.13	0.03	92.00	52.52	45.67	33.81
1	1	0	4.084	-6.99	-12.49	14.97	19.75	33.65	-3.54	10.40	28.24	30.18	13.23	8.18	0.05	91.53	52.11	45.19	33.49
1	1	0	4.097	-7.05	-12.63	14.79	19.83	33.85	-3.36	11.13	28.67	30.48	13.19	8.18	0.06	91.09	51.76	44.73	33.19
1	1	0	4.111	-7.16	-12.72	14.66	19.90	34.02	-3.20	11.82	29.14	30.82	13.17	8.13	0.07	90.70	51.47	44.32	32.92
1	1	0	4.124	-7.32	-12.79	14.58	19.96	34.17	-3.05	12.46	29.63	31.19	13.14	8.04	0.07	90.36	51.23	43.97	32.69
1	1	0	4.139	-7.54	-12.82	14.57	20.00	34.28	-2.89	13.05	30.14	31.57	13.12	7.92	0.08	90.09	51.05	43.69	32.50
1	1	0	4.152	-7.81	-12.84	14.63	20.02	34.37	-2.72	13.60	30.65	31.94	13.10	7.75	0.09	89.89	50.90	43.48	32.36
1	1	0	4.168	-8.13	-12.84	14.75	20.04	34.43	-2.51	14.10	31.16	32.29	13.08	7.56	0.11	89.74	50.77	43.32	32.26
1	1	0	4.182	-8.49	-12.83	14.93	20.05	34.47	-2.26	14.55	31.65	32.62	13.06	7.33	0.13	89.65	50.64	43.22	32.19
1	1	0	4.194	-8.88	-12.81	15.18	20.05	34.50	-1.97	14.93	32.12	32.95	13.03	7.07	0.15	89.61	50.49	43.16	32.15
1	1	0	4.207	-9.29	-12.77	15.49	20.05	34.52	-1.66	15.25	32.56	33.27	13.00	6.77	0.16	89.63	50.32	43.12	32.13
1	1	0	4.219	-9.69	-12.72	15.84	20.05	34.54	-1.33	15.49	32.98	33.59	12.97	6.42	0.16	89.69	50.11	43.11	32.12
1	1	0	4.232	-10.10	-12.65	16.20	20.05	34.57	-1.01	15.66	33.39	33.91	12.92	6.02	0.16	89.80	49.85	43.12	32.12
1	1	0	4.246	-10.49	-12.56	16.55	20.04	34.61	-0.73	15.78	33.77	34.21	12.87	5.59	0.16	89.96	49.54	43.13	32.13
1	1	0	4.258	-10.86	-12.43	16.86	20.04	34.67	-0.49	15.84	34.13	34.49	12.81	5.15	0.16	90.18	49.20	43.15	32.15
1	1	0	4.271	-11.19	-12.28	17.13	20.03	34.74	-0.30	15.87	34.45	34.73	12.74	4.73	0.17	90.45	48.84	43.17	32.16
1	1	0	4.283	-11.47	-12.10	17.35	20.03	34.84	-0.15	15.88	34.72	34.92	12.65	4.36	0.17	90.78	48.49	43.20	32.18
1	1	0	4.296	-11.69	-11.88	17.51	20.03	34.96	-0.04	15.86	34.94	35.07	12.53	4.04	0.18	91.15	48.17	43.21	32.19
1	1	0	4.310	-11.86	-11.65	17.63	20.03	35.10	0.03	15.85	35.10	35.18	12.40	3.79	0.19	91.55	47.91	43.23	32.20
1	1	0	4.323	-11.98	-11.41	17.71	20.03	35.24	0.08	15.83	35.22	35.26	12.24	3.61	0.19	91.95	47.69	43.25	32.21
1	1	0	4.335	-12.07	-11.17	17.76	20.02	35.38	0.10	15.84	35.30	35.31	12.07	3.49	0.20	92.35	47.52	43.26	32.21
1	1	0	4.349	-12.11	-10.97	17.79	20.02	35.50	0.10	15.86	35.34	35.33	11.90	3.42	0.20	92.73	47.40	43.28	32.22
1	1	0	4.362	-12.14	-10.79	17.80	20.02	35.61	0.10	15.92	35.37	35.34	11.73	3.40	0.21	93.11	47.32	43.29	32.22
1	1	0	4.374	-12.15	-10.65	17.79	20.02	35.70	0.09	16.01	35.37	35.34	11.58	3.42	0.21	93.50	47.28	43.31	32.22
1	1	0	4.388	-12.14	-10.53	17.78	20.02	35.76	0.08	16.15	35.37	35.33	11.45	3.48	0.21	93.89	47.26	43.32	32.22
1	1	0	4.400	-12.13	-10.43	17.77	20.02	35.81	0.06	16.35	35.35	35.32	11.35	3.55	0.21	94.32	47.25	43.34	32.22
1	1	0	4.412	-12.11	-10.34	17.75	20.02	35.84	0.05	16.60	35.34	35.31	11.27	3.65	0.21	94.76	47.26	43.36	32.22
1	1	0	4.424	-12.09	-10.25	17.74	20.02	35.86	0.04	16.89	35.32	35.29	11.21	3.76	0.21	95.23	47.28	43.37	32.22
1	1	0	4.437	-12.08	-10.16	17.72	20.02	35.87	0.03	17.22	35.30	35.28	11.18	3.86	0.21	95.70	47.31	43.38	32.22
1	1	0	4.450	-12.06	-10.04	17.71	20.02	35.88	0.02	17.57	35.29	35.27	11.15	3.95	0.21	96.17	47.34	43.39	32.22
1	1	0	4.462	-12.05	-9.89	17.70	20.02	35.88	0.01	17.91	35.28	35.26	11.14	4.01	0.21	96.63	47.37	43.38	32.22
1	1	0	4.474	-12.04	-9.72	17.69	20.02	35.87	0.00	18.21	35.27	35.25	11.14	4.05	0.21	97.08	47.40	43.35	32.22
1	1	0	4.488	-12.03	-9.51	17.69	20.02	35.87	-0.01	18.47	35.26	35.25	11.15	4.06	0.21	97.53	47.43	43.30	32.22
1	1	0	4.510	-12.03	-9.28	17.68	20.02	35.87	-0.02	18.67	35.25	35.25	11.16	4.06	0.21	97.97	47.45	43.21	32.22
1	1	0	4.523	-12.02	-9.04	17.68	20.03	35.87	-0.03	18.83	35.25	35.24	11.17	4.05	0.21	98.40	47.46	43.09	32.22
1	1	0	4.535	-12.02	-8.81	17.67	20.03	35.87	-0.05	18.94	35.25	35.24	11.18	4.03	0.21	98.80	47.46	42.92	32.22
1	1	0	4.568	-12.02	-8.60	17.67	20.03	35.87	-0.07	19.02	35.24	35.24	11.19	4.01	0.21	99.15	47.44	42.70	32.22
1	1	0	4.582	-12.02	-8.42	17.66	20.03	35.87	-0.08	19.06	35.24	35.24	11.19	3.99	0.21	99.48	47.40	42.42	32.22
1	1	0	4.594	-12.02	-8.27	17.66	20.04	35.88	-0.10	19.07	35.24	35.24	11.20	3.97	0.21	99.78	47.33	42.10	32.22
1	1	0	4.606	-12.02	-8.16	17.65	20.04	35.89	-0.12	19.07	35.24	35.25	11.20	3.94	0.21	100.07	47.23	41.74	32.22
1	1	0	4.619	-12.02	-8.08	17.64	20.05	35.89	-0.14	19.04	35.23	35.25	11.20	3.92	0.21	100.38	47.08	41.37	32.22
1	1	0	4.632	-12.02	-8.02	17.63	20.05	35.89	-0.14	19.01	35.23	35.25	11.19	3.88	0.20	100.71	46.88	41.02	32.22
1	1	0	4.645	-12.02	-7.98	17.62	20.06	35.89	-0.13	18.97	35.23	35.25	11.17	3.84	0.20	101.09	46.63	40.70	32.22
1	1	0	4.658	-12.02	-7.96	17.62	20.06	35.88	-0.10	18.92	35.23	35.25	11.15	3.78	0.20	101.51	46.33	40.44	32.22
1	1	0	4.671	-12.02	-7.94	17.61	20.06	35.86	-0.04	18.87	35.24	35.25	11.12	3.71	0.20	101.99	46.00	40.23	32.22
1	1	0	4.683	-12.03	-7.93	17.62	20.05	35.82	0.06	18.83	35.24	35.25	11.08	3.61	0.21	102.50	45.65	40.08	32.22
1	1	0	4.696	-12.03	-7.92	17.63	20.04	35.76	0.21	18.79	35.25	35.26	11.03	3.50	0.21	103.05	45.30	39.96	32.22
1	1	0	4.709	-12.03	-7.92	17.66	20.02	35.68	0.41	18.76	35.27	35.26	10.98	3.37	0.21	103.63	44.98	39.89	32.22
1	1	0	4.721	-12.03	-7.91	17.71	19.99	35.57	0.67	18.75	35.30	35.25	10.92	3.23	0.22	104.25	44.68	39.83	32.22
1	1	0	4.733	-12.03	-7.90	17.78	19.95	35.44	1.00	18.78	35.33	35.25	10.87	3.09	0.23	104.92	44.40	39.78	32.21
1	1	0	4.746	-12.03	-7.90	17.88	19.89	35.28	1.39	18.85	35.37	35.25	10.83	2.96	0.25	105.63	44.12	39.72	32.21
1	1	0	4.759	-12.03	-7.90	18.01	19.82	35.09	1.82	18.98	35.42	35.24	10.82	2.86	0.27	106.36	43.82	39.64	32.21
1	1	0	4.771	-12.03	-7.91	18.18	19.73	34.90	2.26	19.19	35.48	35.23	10.84	2.79	0.29	107.08	43.48	39.53	32.22
1	1	0	4.783	-12.03	-7.94	18.37	19.62	34.69	2.68	19.48	35.55	35.22	10.92	2.77	0.32	107.74	43.09	39.37	32.22
1	1	0	4.796	-12.03	-8.00	18.59	19.51	34.47	3.06	19.87	35.61	35.20	11.08	2.79	0.34	108.31	42.62	39.16	32.22
1	1	0	4.810	-12.03	-8.09	18.81	19.40	34.24	3.37	20.38	35.67	35.18	11.32	2.87	0.37	108.76	42.07	38.90	32.23
1	1	0	4.823	-12.03	-8.22	19.03	19.31	34.00	3.60	20.99	35.71	35.16	11.67	3.00	0.40	109.03	41.44	38.59	32.23
1	1	0	4.838	-12.03	-8.40	19.22	19.23	33.75	3.75	21.69	35.75	35.14	12.13	3.16	0.42	109.13	40.76	38.24	32.24
1	1	0	4.850	-12.03	-8.64	19.40	19.18	33.49	3.81	22.46	35.77	35.11	12.70	3.35	0.43	109.04	40.06	37.87	32.25
1	1	0	4.862	-12.03	-8.94	19.54	19.17	33.23	3.79	23.27	35.78	35.09	13.36	3.56	0.45	108.77	39.39	37.52	32.26
1	1	0	4.875	-12.03	-9.30	19.67	19.18	32.97	3.70	24.11	35.79	35.08	14.10	3.78	0.45	108.33	38.79	37.20	32.28
1	1	0	4.887	-12.03	-9.70	19.78	19.23	32.71	3.52	24.95	35.80	35.08	14.86	3.98	0.45	107.76	38.27	36.94	32.29
1	1	0	4.901	-12.03	-10.13	19.89	19.31	32.45	3.28	25.76	35.81	35.11	15.64	4.16	0.45	107.10	37.86	36.73	32.30
1	1	0	4.913	-12.03	-10.56	20.00	19.41	32.18	2.97	26.53	35.85	35.16	16.39	4.32	0.43	106.38	37.55	36.57	32.31
1	1	0	4.925	-12.03	-10.99	20.13	19.52	31.89	2.63	27.23	35.90	35.26	17.09	4.43	0.41	105.64	37.32	36.46	32.32
1	1	0	4.938	-12.03	-11.39	20.26	19.63	31.58	2.27	27.86	36.00	35.42	17.73	4.50	0.38	104.93	37.16	36.40	32.31
1	1	0	4.950	-12.03	-11.75	20.39	19.74	31.25	1.92	28.40	36.15	35.63	18.30	4.52	0.34	104.29	37.05	36.36	32.29
1	1	0	4.962	-12.03	-12.05	20.52	19.83	30.90	1.60	28.87	36.35	35.92	18.77	4.49	0.28	103.73	36.95	36.35	32.25
1	1	0	4.984	-12.03	-12.29	20.63	19.90	30.56	1.33	29.28	36.62	36.29	19.15	4.42	0.22	103.28	36.86	36.35	32.18
1	1	0	4.999	-12.03	-12.47	20.73	19.96	30.22	1.12	29.67	36.96	36.73	19.43	4.32	0.15	102.93	36.73	36.34	32.07
1	1	0	5.011	-12.03	-12.60	20.80	20.01	29.92	0.95	30.05	37.37	37.23	19.63	4.18	0.07	102.68	36.57	36.33	31.93
1	1	0	5.023	-12.03	-12.69	20.85	20.04	29.67	0.83	30.45	37.84	37.78	19.74	4.03	0.00	102.50	36.33	36.29	31.74
1	1	0	5.036	-12.03	-12.74	20.89	20.06	29.47	0.75	30.86	38.34	38.35	19.78	3.89	-0.07	102.39	36.03	36.23	31.51
1	1	0	5.048	-12.03	-12.77	20.91	20.07	29.32	0.70	31.31	38.86	38.92	19.76	3.75	-0.14	102.33	35.64	36.12	31.24
1	1	0	5.062	-12.03	-12.77	20.92	20.08	29.23	0.67	31.77	39.38	39.47	19.69	3.63	-0.20	102.31	35.17	35.96	30.94
1	1	0	5.074	-12.02	-12.77	20.92	20.08	29.19	0.66	32.24	39.88	40.00	19.56	3.53	-0.25	102.32	34.64	35.75	30.63
1	1	0	5.087	-12.02	-12.75	20.92	20.08	29.19	0.67	32.73	40.36	40.49	19.39	3.46	-0.29	102.34	34.07	35.48	30.33
1	1	0	5.099	-12.02	-12.73	20.90	20.08	29.23	0.68	33.24	40.81	40.94	19.18	3.42	-0.33	102.37	33.48	35.16	30.07
1	1	0	5.111	-12.01	-12.72	20.89	20.08	29.30	0.70	33.77	41.22	41.36	18.91	3.39	-0.37	102.40	32.88	34.79	29.85
1	1	0	5.123	-12.00	-12.70	20.87	20.08	29.39	0.72	34.30	41.61	41.74	18.60	3.37	-0.39	102.43	32.25	34.42	29.68
1	1	0	5.136	-11.99	-12.68	20.85	20.08	29.49	0.74	34.83	41.99	42.07	18.24	3.34	-0.40	102.46	31.61	34.06	29.55
1	1	0	5.148	-11.98	-12.67	20.83	20.09	29.59	0.77	35.35	42.38	42.35	17.84	3.26	-0.39	102.49	30.94	33.73	29.46
1	1	0	5.160	-11.96	-12.66	20.82	20.09	29.66	0.79	35.86	42.77	42.58	17.42	3.14	-0.36	102.51	30.27	33.46	29.41
1	1	0	5.173	-11.95	-12.65	20.81	20.09	29.69	0.81	36.35	43.16	42.78	16.99	2.97	-0.31	102.52	29.59	33.24	29.39
1	1	0	5.186	-11.94	-12.64	20.81	20.08	29.67	0.84	36.83	43.55	42.95	16.57	2.77	-0.26	102.54	28.94	33.07	29.38
1	1	0	5.198	-11.94	-12.64	20.83	20.07	29.57	0.86	37.28	43.91	43.12	16.18	2.53	-0.21	102.55	28.29	32.96	29.38
1	1	0	5.211	-11.94	-12.64	20.86	20.05	29.40	0.87	37.70	44.22	43.31	15.84	2.29	-0.18	102.55	27.66	32.89	29.37
1	1	0	5.223	-11.96	-12.64	20.92	20.02	29.15	0.89	38.08	44.48	43.52	15.56	2.04	-0.18	102.55	27.02	32.85	29.36
1	1	0	5.238	-12.00	-12.64	21.01	19.97	28.83	0.89	38.42	44.68	43.77	15.36	1.79	-0.21	102.55	26.40	32.84	29.32
1	1	0	5.250	-12.06	-12.64	21.13	19.91	28.45	0.89	38.73	44.83	44.06	15.23	1.56	-0.28	102.55	25.79	32.85	29.25
1	1	0	5.262	-12.15	-12.64	21.30	19.83	28.03	0.86	39.03	44.93	44.39	15.16	1.36	-0.37	102.55	25.18	32.87	29.13
1	1	0	5.274	-12.27	-12.64	21.50	19.73	27.61	0.82	39.33	45.00	44.74	15.16	1.18	-0.49	102.54	24.59	32.89	28.97
1	1	0	5.287	-12.44	-12.64	21.75	19.61	27.18	0.74	39.64	45.04	45.09	15.21	1.05	-0.61	102.53	23.99	32.92	28.74
1	1	0	5.299	-12.64	-12.64	22.02	19.47	26.79	0.63	39.96	45.05	45.44	15.29	0.97	-0.75	102.51	23.39	32.92	28.46
1	1	0	5.312	-12.88	-12.64	22.31	19.33	26.42	0.47	40.30	45.05	45.78	15.41	0.93	-0.88	102.50	22.79	32.92	28.13
1	1	0	5.324	-13.15	-12.64	22.59	19.20	26.09	0.27	40.64	45.04	46.10	15.53	0.93	-1.01	102.48	22.20	32.88	27.76
1	1	0	5.338	-13.43	-12.64	22.85	19.08	25.80	0.02	40.96	45.03	46.41	15.67	0.96	-1.14	102.46	21.63	32.81	27.38
1	1	0	5.350	-13.70	-12.64	23.08	18.97	25.54	-0.28	41.24	45.01	46.72	15.80	0.99	-1.27	102.44	21.08	32.69	27.01
1	1	0	5.362	-13.94	-12.64	23.28	18.89	25.32	-0.61	41.47	44.99	47.04	15.94	1.01	-1.40	102.42	20.55	32.53	26.67
1	1	0	5.374	-14.14	-12.64	23.46	18.81	25.11	-0.95	41.66	44.97	47.35	16.07	1.01	-1.53	102.40	20.04	32.31	26.40
1	1	0	5.387	-14.31	-12.63	23.62	18.74	24.92	-1.28	41.80	44.96	47.66	16.21	0.99	-1.66	102.40	19.58	32.03	26.18
1	1	0	5.399	-14.44	-12.63	23.77	18.68	24.75	-1.58	41.89	44.94	47.93	16.33	0.94	-1.77	102.40	19.17	31.71	26.01
1	1	0	5.411	-14.54	-12.62	23.91	18.60	24.59	-1.83	41.96	44.93	48.17	16.43	0.86	-1.88	102.43	18.84	31.34	25.90
1	1	0	5.423	-14.61	-12.61	24.07	18.52	24.43	-2.04	41.99	44.93	48.37	16.51	0.76	-1.97	102.48	18.58	30.96	25.82
1	1	0	5.436	-14.66	-12.60	24.23	18.42	24.28	-2.19	42.01	44.93	48.52	16.58	0.65	-2.04	102.57	18.38	30.59	25.78
1	1	0	5.448	-14.69	-12.58	24.39	18.30	24.13	-2.30	42.01	44.93	48.64	16.62	0.54	-2.11	102.71	18.25	30.27	25.76
1	1	0	5.461	-14.71	-12.57	24.54	18.16	23.96	-2.38	42.01	44.93	48.73	16.66	0.44	-2.17	102.90	18.17	29.99	25.75
1	1	0	5.473	-14.72	-12.56	24.67	18.00	23.80	-2.42	42.00	44.94	48.78	16.68	0.36	-2.24	103.16	18.11	29.76	25.73
1	1	0	5.486	-14.72	-12.55	24.75	17.83	23.63	-2.44	41.99	44.95	48.83	16.70	0.31	-2.31	103.48	18.08	29.60	25.70
1	1	0	5.499	-14.71	-12.55	24.77	17.66	23.48	-2.45	41.98	44.96	48.85	16.72	0.29	-2.39	103.86	18.04	29.48	25.65
1	1	0	5.511	-14.70	-12.57	24.72	17.47	23.35	-2.45	41.97	44.98	48.87	16.75	0.29	-2.49	104.29	17.98	29.40	25.56
1	1	0	5.523	-14.67	-12.60	24.59	17.29	23.24	-2.43	41.97	45.00	48.89	16.79	0.33	-2.60	104.74	17.90	29.36	25.44
1	1	0	5.537	-14.62	-12.65	24.40	17.11	23.17	-2.42	41.97	45.03	48.90	16.84	0.40	-2.72	105.18	17.77	29.35	25.27
1	1	0	5.554	-14.56	-12.73	24.15	16.94	23.13	-2.40	41.97	45.05	48.91	16.92	0.49	-2.84	105.57	17.57	29.35	25.05
1	1	0	5.567	-14.46	-12.84	23.85	16.80	23.13	-2.39	41.98	45.08	48.92	17.02	0.61	-2.96	105.91	17.31	29.37	24.79
1	1	0	5.580	-14.33	-13.00	23.48	16.68	23.17	-2.37	42.00	45.09	48.92	17.14	0.73	-3.06	106.15	16.98	29.40	24.49
1	1	0	5.592	-14.16	-13.19	23.05	16.59	23.25	-2.36	42.01	45.10	48.90	17.29	0.87	-3.14	106.29	16.58	29.44	24.18
1	1	0	5.605	-13.95	-13.42	22.55	16.54	23.38	-2.35	42.02	45.09	48.86	17.45	1.00	-3.21	106.30	16.12	29.47	23.89
1	1	0	5.620	-13.69	-13.69	21.99	16.51	23.57	-2.34	42.02	45.06	48.78	17.61	1.13	-3.25	106.15	15.65	29.49	23.62
1	1	0	5.633	-13.41	-13.97	21.38	16.51	23.81	-2.34	42.01	44.98	48.66	17.76	1.25	-3.26	105.82	15.19	29.49	23.39
1	1	0	5.646	-13.10	-14.25	20.70	16.51	24.09	-2.34	41.99	44.86	48.48	17.89	1.38	-3.26	105.28	14.76	29.48	23.20
1	1	0	5.658	-12.77	-14.49	19.95	16.52	24.42	-2.35	41.94	44.69	48.24	17.98	1.52	-3.23	104.49	14.40	29.44	23.06
1	1	0	5.671	-12.40	-14.67	19.12	16.52	24.77	-2.36	41.85	44.44	47.92	18.03	1.67	-3.19	103.45	14.11	29.37	22.95
1	1	0	5.683	-12.00	-14.75	18.22	16.48	25.11	-2.37	41.73	44.12	47.51	18.04	1.84	-3.14	102.13	13.88	29.25	22.89
1	1	0	5.697	-11.53	-14.71	17.26	16.40	25.44	-2.39	41.57	43.72	47.04	18.03	2.03	-3.08	100.56	13.72	29.08	22.84
1	1	0	5.709	-10.97	-14.53	16.25	16.26	25.73	-2.40	41.35	43.25	46.50	17.98	2.23	-3.01	98.76	13.63	28.86	22.82
1	1	0	5.722	-10.33	-14.20	15.21	16.04	25.96	-2.43	41.08	42.72	45.92	17.91	2.43	-2.95	96.75	13.59	28.58	22.81
1	1	0	5.734	-9.59	-13.69	14.16	15.73	26.12	-2.45	40.76	42.17	45.34	17.84	2.63	-2.89	94.60	13.61	28.25	22.82
1	1	0	5.747	-8.76	-13.01	13.14	15.33	26.22	-2.47	40.42	41.62	44.78	17.77	2.81	-2.85	92.36	13.68	27.88	22.83
1	1	0	5.759	-7.86	-12.16	12.19	14.84	26.24	-2.49	40.06	41.09	44.28	17.70	2.96	-2.82	90.10	13.81	27.50	22.84
1	1	0	5.774	-6.91	-11.17	11.34	14.27	26.20	-2.50	39.72	40.62	43.85	17.64	3.09	-2.80	87.88	13.99	27.14	22.85
1	1	0	5.787	-5.93	-10.05	10.65	13.62	26.12	-2.49	39.43	40.22	43.50	17.58	3.19	-2.79	85.78	14.24	26.81	22.87
1	1	0	5.799	-4.98	-8.86	10.12	12.93	26.00	-2.46	39.20	39.90	43.23	17.51	3.28	-2.78	83.85	14.53	26.53	22.88
1	1	0	5.811	-4.07	-7.62	9.78	12.22	25.86	-2.40	39.04	39.65	43.04	17.42	3.35	-2.79	82.16	14.88	26.30	22.89
1	1	0	5.823	-3.26	-6.37	9.64	11.51	25.70	-2.30	38.95	39.47	42.90	17.30	3.42	-2.79	80.71	15.27	26.13	22.90
1	1	0	5.836	-2.57	-5.13	9.67	10.85	25.54	-2.15	38.95	39.35	42.82	17.15	3.49	-2.80	79.52	15.66	26.01	22.91
1	1	0	5.850	-2.01	-3.95	9.88	10.25	25.37	-1.93	39.02	39.27	42.77	16.97	3.57	-2.81	78.59	16.04	25.92	22.91
1	1	0	5.863	-1.58	-2.86	10.24	9.73	25.20	-1.65	39.18	39.22	42.75	16.76	3.67	-2.82	77.87	16.37	25.87	22.91
1	1	0	5.877	-1.28	-1.88	10.74	9.32	25.03	-1.29	39.40	39.20	42.75	16.52	3.79	-2.82	77.35	16.66	25.85	22.92
1	1	0	5.889	-1.09	-1.03	11.36	9.02	24.88	-0.87	39.68	39.19	42.76	16.27	3.92	-2.83	76.98	16.89	25.84	22.92
1	1	0	5.902	-1.01	-0.34	12.10	8.83	24.76	-0.40	40.00	39.19	42.77	16.01	4.08	-2.84	76.71	17.06	25.84	22.92
1	1	0	5.914	-1.02	0.18	12.92	8.77	24.65	0.11	40.34	39.19	42.78	15.76	4.23	-2.84	76.48	17.19	25.86	22.92
1	1	0	5.927	-1.12	0.53	13.81	8.82	24.57	0.64	40.67	39.20	42.79	15.52	4.39	-2.84	76.27	17.27	25.87	22.92
1	1	0	5.939	-1.29	0.69	14.75	8.98	24.51	1.17	40.96	39.20	42.80	15.30	4.52	-2.84	76.02	17.32	25.89	22.92
1	1	0	5.951	-1.55	0.65	15.69	9.22	24.46	1.70	41.21	39.21	42.81	15.12	4.63	-2.84	75.72	17.34	25.91	22.92
1	1	0	5.963	-1.88	0.43	16.60	9.54	24.44	2.21	41.42	39.23	42.81	14.98	4.72	-2.84	75.34	17.34	25.92	22.92
1	1	0	5.976	-2.27	0.02	17.45	9.91	24.43	2.69	41.59	39.26	42.82	14.88	4.78	-2.83	74.89	17.33	25.93	22.91
1	1	0	5.989	-2.71	-0.53	18.24	10.32	24.44	3.14	41.73	39.31	42.84	14.82	4.82	-2.82	74.38	17.31	25.94	22.91
1	1	0	6.001	-3.18	-1.20	18.96	10.75	24.46	3.55	41.85	39.38	42.87	14.78	4.84	-2.81	73.82	17.28	25.95	22.91
1	1	0	6.014	-3.67	-1.94	19.64	11.18	24.49	3.95	41.98	39.50	42.92	14.77	4.83	-2.79	73.25	17.24	25.96	22.90
1	1	0	6.027	-4.18	-2.71	20.28	11.60	24.55	4.36	42.14	39.66	43.00	14.77	4.81	-2.77	72.66	17.21	25.96	22.89
1	1	0	6.039	-4.69	-3.47	20.92	12.00	24.62	4.78	42.32	39.88	43.12	14.79	4.77	-2.74	72.09	17.17	25.96	22.88
1	1	0	6.052	-5.20	-4.18	21.55	12.35	24.71	5.24	42.56	40.17	43.28	14.81	4.72	-2.71	71.53	17.14	25.96	22.87
1	1	0	6.064	-5.69	-4.80	22.17	12.65	24.83	5.73	42.87	40.51	43.48	14.82	4.66	-2.67	71.00	17.11	25.96	22.85
1	1	0	6.077	-6.16	-5.32	22.77	12.89	24.95	6.24	43.23	40.91	43.73	14.84	4.60	-2.63	70.53	17.09	25.96	22.84
1	1	0	6.091	-6.61	-5.74	23.33	13.07	25.09	6.77	43.65	41.34	44.02	14.84	4.55	-2.60	70.13	17.08	25.96	22.83
1	1	0	6.103	-7.03	-6.05	23.84	13.20	25.24	7.30	44.11	41.79	44.35	14.84	4.51	-2.58	69.82	17.08	25.96	22.82
1	1	0	6.115	-7.43	-6.27	24.29	13.29	25.37	7.84	44.59	42.24	44.69	14.84	4.47	-2.57	69.58	17.11	25.96	22.81
1	1	0	6.128	-7.80	-6.42	24.68	13.35	25.49	8.37	45.06	42.68	45.04	14.83	4.45	-2.56	69.42	17.18	25.96	22.82
1	1	0	6.140	-8.11	-6.50	25.01	13.38	25.57	8.91	45.52	43.11	45.38	14.82	4.42	-2.55	69.34	17.28	25.96	22.84
1	1	0	6.152	-8.38	-6.54	25.29	13.39	25.62	9.45	45.96	43.52	45.73	14.81	4.40	-2.55	69.32	17.44	25.96	22.88
1	1	0	6.165	-8.59	-6.55	25.55	13.40	25.62	9.98	46.40	43.92	46.08	14.80	4.38	-2.56	69.37	17.65	25.96	22.95
1	1	0	6.187	-8.74	-6.54	25.79	13.40	25.56	10.48	46.84	44.29	46.43	14.79	4.38	-2.57	69.48	17.93	25.96	23.05
1	1	0	6.199	-8.85	-6.51	26.04	13.42	25.45	10.95	47.27	44.63	46.78	14.77	4.40	-2.60	69.66	18.27	25.96	23.20
1	1	0	6.213	-8.92	-6.48	26.30	13.46	25.26	11.38	47.69	44.93	47.12	14.75	4.43	-2.63	69.90	18.68	25.97	23.38
1	1	0	6.225	-8.96	-6.45	26.59	13.51	25.00	11.78	48.10	45.20	47.44	14.73	4.48	-2.68	70.20	19.13	25.97	23.61
1	1	0	6.238	-8.98	-6.43	26.88	13.59	24.67	12.16	48.50	45.44	47.76	14.72	4.54	-2.72	70.55	19.60	25.97	23.89
1	1	0	6.258	-8.98	-6.41	27.17	13.70	24.26	12.53	48.91	45.68	48.09	14.72	4.61	-2.78	70.94	20.04	25.97	24.19
1	1	0	6.271	-8.97	-6.40	27.43	13.84	23.79	12.90	49.31	45.92	48.44	14.72	4.67	-2.84	71.34	20.44	25.97	24.50
1	1	0	6.283	-8.95	-6.39	27.65	14.00	23.28	13.26	49.71	46.19	48.83	14.75	4.71	-2.91	71.73	20.76	25.97	24.81
1	1	0	6.298	-8.92	-6.39	27.84	14.17	22.74	13.60	50.09	46.50	49.27	14.80	4.72	-2.98	72.08	21.02	25.96	25.08
1	1	0	6.310	-8.90	-6.39	27.99	14.36	22.19	13.92	50.43	46.85	49.76	14.88	4.68	-3.06	72.38	21.22	25.96	25.31
1	1	0	6.322	-8.87	-6.40	28.10	14.55	21.65	14.18	50.72	47.25	50.30	14.99	4.60	-3.14	72.63	21.35	25.95	25.50
1	1	0	6.334	-8.84	-6.41	28.17	14.75	21.13	14.39	50.96	47.68	50.87	15.13	4.46	-3.23	72.82	21.43	25.94	25.64
1	1	0	6.347	-8.82	-6.41	28.17	14.95	20.64	14.54	51.13	48.13	51.46	15.30	4.28	-3.31	72.96	21.48	25.92	25.73
1	1	0	6.359	-8.80	-6.40	28.11	15.15	20.19	14.64	51.26	48.58	52.05	15.50	4.07	-3.40	73.06	21.52	25.90	25.80
1	1	0	6.372	-8.78	-6.38	28.00	15.34	19.77	14.70	51.34	49.02	52.64	15.70	3.85	-3.48	73.11	21.54	25.88	25.83
1	1	0	6.384	-8.77	-6.34	27.84	15.52	19.39	14.72	51.38	49.45	53.21	15.91	3.60	-3.56	73.13	21.59	25.85	25.85
1	1	0	6.397	-8.78	-6.27	27.64	15.70	19.03	14.73	51.41	49.87	53.75	16.12	3.35	-3.64	73.10	21.66	25.82	25.84
1	1	0	6.409	-8.79	-6.17	27.41	15.88	18.70	14.73	51.41	50.28	54.25	16.34	3.10	-3.70	73.03	21.77	25.79	25.83
1	1	0	6.422	-8.83	-6.03	27.18	16.07	18.39	14.74	51.42	50.65	54.72	16.56	2.87	-3.75	72.92	21.94	25.77	25.80
1	1	0	6.434	-8.89	-5.85	26.98	16.25	18.09	14.77	51.44	50.99	55.15	16.79	2.67	-3.81	72.75	22.17	25.76	25.78
1	1	0	6.447	-8.98	-5.62	26.81	16.43	17.78	14.85	51.48	51.27	55.53	17.02	2.51	-3.86	72.52	22.47	25.77	25.75
1	1	0	6.459	-9.11	-5.34	26.70	16.62	17.45	14.98	51.54	51.50	55.87	17.25	2.40	-3.92	72.23	22.85	25.81	25.72
1	1	0	6.471	-9.27	-5.04	26.65	16.81	17.09	15.20	51.65	51.67	56.16	17.45	2.35	-3.98	71.87	23.29	25.89	25.71
1	1	0	6.485	-9.48	-4.73	26.67	17.03	16.68	15.50	51.80	51.80	56.42	17.62	2.36	-4.05	71.45	23.78	26.02	25.70
1	1	0	6.497	-9.72	-4.42	26.74	17.25	16.22	15.90	52.01	51.88	56.66	17.73	2.43	-4.12	71.00	24.32	26.21	25.72
1	1	0	6.510	-9.99	-4.15	26.86	17.50	15.70	16.42	52.27	51.93	56.91	17.78	2.54	-4.21	70.53	24.90	26.49	25.75
1	1	0	6.522	-10.26	-3.92	27.02	17.75	15.12	17.03	52.58	51.96	57.16	17.75	2.70	-4.31	70.09	25.55	26.85	25.82
1	1	0	6.535	-10.53	-3.73	27.21	18.01	14.49	17.72	52.92	51.97	57.43	17.64	2.89	-4.42	69.70	26.27	27.30	25.91
1	1	0	6.548	-10.77	-3.59	27.43	18.27	13.80	18.46	53.26	51.97	57.71	17.47	3.09	-4.55	69.37	27.06	27.84	26.05
1	1	0	6.561	-10.98	-3.49	27.68	18.52	13.08	19.22	53.59	51.97	57.99	17.23	3.28	-4.68	69.12	27.92	28.45	26.24
1	1	0	6.598	-11.14	-3.42	27.96	18.77	12.33	19.96	53.86	51.96	58.26	16.96	3.44	-4.80	68.94	28.84	29.09	26.47
1	1	0	6.611	-11.26	-3.38	28.24	19.00	11.59	20.66	54.07	51.96	58.50	16.66	3.56	-4.91	68.82	29.78	29.75	26.74
1	1	0	6.623	-11.36	-3.36	28.53	19.21	10.86	21.30	54.20	51.96	58.71	16.34	3.64	-5.01	68.75	30.72	30.39	27.05
1	1	0	6.635	-11.42	-3.35	28.80	19.42	10.18	21.88	54.24	51.96	58.88	16.02	3.66	-5.08	68.72	31.63	31.00	27.36
1	1	0	6.647	-11.46	-3.35	29.05	19.60	9.54	22.40	54.20	51.96	59.02	15.71	3.63	-5.14	68.72	32.48	31.54	27.66
1	1	0	6.659	-11.48	-3.36	29.27	19.75	8.96	22.86	54.08	51.97	59.11	15.39	3.56	-5.18	68.73	33.24	31.99	27.94
1	1	0	6.671	-11.49	-3.38	29.46	19.88	8.46	23.26	53.88	51.97	59.17	15.06	3.44	-5.20	68.74	33.90	32.35	28.17
1	1	0	6.684	-11.49	-3.39	29.61	19.99	8.03	23.59	53.61	51.97	59.18	14.72	3.29	-5.21	68.72	34.43	32.63	28.36
1	1	0	6.698	-11.49	-3.40	29.74	20.07	7.69	23.85	53.29	51.96	59.15	14.36	3.11	-5.20	68.66	34.84	32.82	28.50
1	1	0	6.710	-11.48	-3.42	29.83	20.13	7.45	24.05	52.95	51.92	59.07	13.98	2.94	-5.18	68.55	35.14	32.95	28.60
1	1	0	6.722	-11.48	-3.43	29.90	20.18	7.30	24.20	52.62	51.86	58.93	13.58	2.79	-5.15	68.36	35.35	33.03	28.67
1	1	0	6.734	-11.48	-3.44	29.95	20.21	7.23	24.29	52.33	51.76	58.73	13.17	2.68	-5.10	68.07	35.48	33.07	28.71
1	1	0	6.747	-11.48	-3.44	29.98	20.22	7.26	24.35	52.07	51.62	58.46	12.76	2.62	-5.03	67.68	35.55	33.08	28.73
1	1	0	6.759	-11.48	-3.45	29.99	20.23	7.37	24.38	51.87	51.43	58.11	12.35	2.63	-4.96	67.18	35.57	33.07	28.74
1	1	0	6.771	-11.48	-3.45	29.97	20.22	7.56	24.39	51.72	51.18	57.69	11.94	2.70	-4.87	66.56	35.56	33.05	28.73
1	1	0	6.786	-11.48	-3.45	29.92	20.20	7.83	24.38	51.60	50.87	57.19	11.52	2.83	-4.77	65.85	35.54	33.02	28.72
1	1	0	6.798	-11.47	-3.45	29.82	20.17	8.17	24.37	51.51	50.51	56.64	11.11	3.01	-4.67	65.07	35.51	32.99	28.71
1	1	0	6.811	-11.45	-3.45	29.67	20.11	8.56	24.35	51.43	50.12	56.04	10.69	3.23	-4.56	64.24	35.47	32.97	28.70
1	1	0	6.823	-11.41	-3.45	29.46	20.02	9.01	24.33	51.36	49.70	55.38	10.28	3.45	-4.44	63.38	35.43	32.94	28.68
1	1	0	6.835	-11.35	-3.45	29.17	19.90	9.50	24.31	51.26	49.28	54.68	9.87	3.67	-4.29	62.50	35.39	32.92	28.67
1	1	0	6.847	-11.27	-3.45	28.80	19.74	10.00	24.28	51.14	48.84	53.91	9.48	3.88	-4.12	61.64	35.37	32.90	28.66
1	1	0	6.861	-11.14	-3.45	28.33	19.53	10.50	24.26	50.98	48.39	53.10	9.12	4.08	-3.94	60.79	35.34	32.89	28.65
1	1	0	6.873	-10.99	-3.45	27.79	19.29	11.00	24.23	50.76	47.90	52.24	8.78	4.27	-3.75	59.97	35.32	32.88	28.65
1	1	0	6.886	-10.79	-3.45	27.18	19.01	11.46	24.19	50.48	47.37	51.34	8.47	4.45	-3.55	59.20	35.31	32.88	28.64
1	1	0	6.898	-10.56	-3.45	26.51	18.71	11.89	24.14	50.15	46.79	50.40	8.19	4.63	-3.36	58.47	35.30	32.87	28.64
1	1	0	6.911	-10.30	-3.45	25.80	18.39	12.28	24.09	49.77	46.15	49.43	7.93	4.81	-3.18	57.80	35.30	32.87	28.64
1	1	0	6.923	-10.04	-3.45	25.06	18.08	12.62	24.02	49.36	45.46	48.45	7.71	5.00	-3.01	57.18	35.29	32.87	28.63
1	1	0	6.935	-9.78	-3.45	24.32	17.78	12.93	23.95	48.96	44.74	47.47	7.52	5.21	-2.85	56.60	35.29	32.87	28.63
1	1	0	6.948	-9.55	-3.45	23.59	17.50	13.21	23.87	48.59	44.00	46.50	7.36	5.43	-2.70	56.07	35.29	32.87	28.63
1	1	0	6.961	-9.36	-3.45	22.89	17.24	13.46	23.78	48.27	43.25	45.55	7.21	5.67	-2.57	55.59	35.29	32.88	28.64
1	1	0	6.973	-9.20	-3.45	22.24	17.02	13.70	23.70	48.00	42.51	44.66	7.07	5.92	-2.45	55.17	35.29	32.88	28.64
1	1	0	6.986	-9.07	-3.45	21.63	16.84	13.91	23.63	47.80	41.77	43.82	6.93	6.18	-2.36	54.83	35.30	32.88	28.64
1	1	0	7.003	-8.96	-3.45	21.08	16.68	14.11	23.56	47.65	41.06	43.06	6.79	6.43	-2.28	54.57	35.30	32.88	28.64
1	1	0	7.016	-8.86	-3.45	20.60	16.55	14.30	23.51	47.55	40.39	42.38	6.64	6.67	-2.23	54.37	35.30	32.88	28.64
1	1	0	7.030	-8.76	-3.45	20.17	16.45	14.47	23.48	47.49	39.76	41.80	6.47	6.87	-2.21	54.23	35.30	32.88	28.64
1	1	0	7.042	-8.65	-3.45	19.79	16.36	14.63	23.45	47.45	39.19	41.32	6.31	7.04	-2.21	54.14	35.30	32.88	28.64
1	1	0	7.054	-8.52	-3.45	19.45	16.30	14.78	23.43	47.42	38.68	40.94	6.15	7.16	-2.22	54.09	35.30	32.88	28.64
1	1	0	7.067	-8.36	-3.45	19.13	16.26	14.92	23.42	47.40	38.26	40.67	6.01	7.23	-2.25	54.07	35.30	32.88	28.64
1	1	0	7.080	-8.17	-3.45	18.83	16.23	15.04	23.41	47.36	37.92	40.48	5.90	7.24	-2.29	54.07	35.30	32.88	28.64
1	1	0	7.094	-7.94	-3.45	18.55	16.21	15.16	23.41	47.30	37.66	40.35	5.80	7.21	-2.33	54.09	35.30	32.88	28.64
1	1	0	7.107	-7.68	-3.45	18.29	16.21	15.27	23.41	47.20	37.48	40.28	5.73	7.15	-2.36	54.11	35.30	32.88	28.64
1	1	0	7.119	-7.42	-3.45	18.05	16.20	15.38	23.42	47.06	37.36	40.23	5.68	7.05	-2.38	54.13	35.30	32.88	28.64
1	1	0	7.131	-7.16	-3.45	17.82	16.21	15.49	23.42	46.88	37.28	40.20	5.65	6.93	-2.39	54.15	35.30	32.88	28.64
1	1	0	7.144	-6.93	-3.45	17.58	16.21	15.61	23.42	46.64	37.24	40.16	5.63	6.80	-2.39	54.17	35.30	32.88	28.64
1	1	0	7.157	-6.73	-3.45	17.32	16.22	15.72	23.43	46.35	37.23	40.11	5.62	6.65	-2.37	54.19	35.30	32.88	28.64
1	1	0	7.169	-6.57	-3.45	17.04	16.22	15.83	23.43	46.02	37.21	40.03	5.62	6.50	-2.34	54.21	35.30	32.88	28.64
1	1	0	7.181	-6.45	-3.45	16.73	16.23	15.92	23.43	45.69	37.19	39.91	5.62	6.36	-2.30	54.22	35.30	32.88	28.64
1	1	0	7.195	-6.37	-3.45	16.40	16.23	15.99	23.44	45.36	37.16	39.75	5.62	6.24	-2.24	54.23	35.30	32.88	28.64
1	1	0	7.207	-6.31	-3.45	16.07	16.24	16.05	23.44	45.07	37.09	39.54	5.63	6.15	-2.17	54.24	35.30	32.88	28.64
1	1	0	7.219	-6.27	-3.45	15.76	16.24	16.09	23.44	44.82	36.99	39.29	5.64	6.11	-2.10	54.24	35.30	32.88	28.64
1	1	0	7.231	-6.25	-3.45	15.48	16.24	16.12	23.44	44.63	36.85	39.02	5.64	6.10	-2.03	54.24	35.30	32.88	28.64
1	1	0	7.244	-6.25	-3.45	15.25	16.24	16.14	23.44	44.49	36.67	38.74	5.65	6.13	-1.97	54.24	35.30	32.88	28.64
1	1	0	7.256	-6.25	-3.45	15.07	16.24	16.17	23.44	44.39	36.45	38.46	5.66	6.20	-1.93	54.24	35.30	32.88	28.64
1	1	0	7.269	-6.26	-3.45	14.92	16.24	16.19	23.44	44.33	36.19	38.18	5.66	6.30	-1.90	54.24	35.30	32.88	28.64
1	1	0	7.281	-6.27	-3.45	14.81	16.24	16.22	23.44	44.31	35.92	37.91	5.66	6.41	-1.87	54.24	35.30	32.88	28.64
1	1	0	7.294	-6.28	-3.45	14.72	16.24	16.27	23.44	44.30	35.64	37.63	5.67	6.54	-1.85	54.24	35.30	32.88	28.64
1	1	0	7.308	-6.29	-3.45	14.64	16.24	16.33	23.44	44.30	35.35	37.34	5.67	6.68	-1.83	54.24	35.30	32.88	28.64
1	1	0	7.320	-6.30	-3.45	14.55	16.24	16.41	23.44	44.31	35.05	37.04	5.67	6.81	-1.81	54.24	35.30	32.88	28.64
1	1	0	7.333	-6.31	-3.45	14.43	16.24	16.51	23.44	44.32	34.74	36.72	5.67	6.95	-1.78	54.24	35.30	32.88	28.64
1	1	0	7.346	-6.32	-3.45	14.29	16.24	16.63	23.44	44.30	34.42	36.38	5.67	7.08	-1.75	54.24	35.30	32.88	28.64
1	1	0	7.359	-6.32	-3.45	14.11	16.23	16.77	23.44	44.26	34.09	36.05	5.67	7.21	-1.73	54.24	35.30	32.88	28.64
1	1	0	7.371	-6.33	-3.45	13.88	16.23	16.91	23.44	44.19	33.77	35.71	5.66	7.31	-1.70	54.23	35.30	32.88	28.64
1	1	0	7.383	-6.33	-3.45	13.60	16.23	17.05	23.44	44.06	33.48	35.38	5.66	7.40	-1.66	54.23	35.30	32.88	28.64
1	1	0	7.397	-6.33	-3.44	13.29	16.23	17.17	23.44	43.88	33.21	35.04	5.65	7.44	-1.60	54.23	35.30	32.88	28.64
1	1	0	7.416	-6.33	-3.44	12.97	16.23	17.27	23.44	43.65	32.99	34.69	5.64	7.46	-1.52	54.23	35.31	32.88	28.64
1	1	0	7.429	-6.33	-3.44	12.65	16.23	17.35	23.44	43.34	32.80	34.32	5.63	7.43	-1.42	54.23	35.31	32.88	28.64
1	1	0	7.441	-6.33	-3.44	12.36	16.22	17.41	23.44	42.99	32.62	33.93	5.61	7.38	-1.29	54.23	35.32	32.88	28.64
1	1	0	7.453	-6.33	-3.45	12.10	16.22	17.45	23.44	42.59	32.46	33.54	5.60	7.31	-1.15	54.23	35.33	32.88	28.64
1	1	0	7.467	-6.33	-3.45	11.87	16.23	17.48	23.44	42.17	32.29	33.15	5.58	7.24	-1.00	54.23	35.34	32.88	28.64
1	1	0	7.479	-6.33	-3.45	11.66	16.23	17.50	23.44	41.77	32.10	32.78	5.57	7.19	-0.84	54.23	35.36	32.88	28.64
1	1	0	7.491	-6.33	-3.45	11.47	16.23	17.52	23.44	41.40	31.87	32.43	5.55	7.15	-0.69	54.23	35.37	32.89	28.64
1	1	0	7.503	-6.33	-3.46	11.27	16.24	17.54	23.44	41.09	31.61	32.12	5.54	7.16	-0.55	54.23	35.39	32.90	28.64
1	1	0	7.516	-6.33	-3.46	11.07	16.24	17.57	23.44	40.82	31.30	31.83	5.53	7.20	-0.42	54.23	35.40	32.91	28.64
1	1	0	7.530	-6.33	-3.47	10.83	16.25	17.61	23.44	40.61	30.96	31.57	5.52	7.26	-0.30	54.23	35.42	32.92	28.64
1	1	0	7.542	-6.33	-3.48	10.56	16.26	17.67	23.44	40.42	30.60	31.31	5.51	7.35	-0.18	54.23	35.42	32.93	28.64
1	1	0	7.554	-6.33	-3.49	10.26	16.27	17.75	23.44	40.26	30.24	31.05	5.50	7.44	-0.06	54.23	35.41	32.95	28.64
1	1	0	7.567	-6.33	-3.50	9.93	16.28	17.84	23.43	40.09	29.90	30.76	5.49	7.53	0.07	54.23	35.39	32.96	28.64
1	1	0	7.579	-6.33	-3.52	9.59	16.28	17.96	23.43	39.91	29.60	30.43	5.48	7.60	0.20	54.23	35.34	32.98	28.63
1	1	0	7.591	-6.33	-3.52	9.28	16.29	18.09	23.43	39.71	29.32	30.07	5.46	7.65	0.34	54.23	35.25	32.99	28.63
1	1	0	7.605	-6.33	-3.53	9.01	16.29	18.23	23.44	39.48	29.05	29.68	5.44	7.69	0.49	54.23	35.13	33.00	28.63
1	1	0	7.618	-6.33	-3.52	8.79	16.28	18.37	23.44	39.20	28.80	29.27	5.42	7.71	0.63	54.23	34.96	32.99	28.63
1	1	0	7.630	-6.33	-3.51	8.63	16.25	18.49	23.44	38.90	28.54	28.84	5.40	7.72	0.76	54.23	34.73	32.96	28.63
1	1	0	7.643	-6.33	-3.47	8.52	16.21	18.61	23.45	38.59	28.27	28.40	5.37	7.73	0.88	54.23	34.46	32.91	28.64
1	1	0	7.655	-6.33	-3.42	8.48	16.15	18.70	23.45	38.29	27.99	27.97	5.35	7.75	0.98	54.23	34.13	32.83	28.64
1	1	0	7.668	-6.33	-3.33	8.48	16.06	18.79	23.46	38.01	27.70	27.54	5.32	7.78	1.08	54.23	33.77	32.72	28.65
1	1	0	7.682	-6.33	-3.22	8.53	15.93	18.87	23.47	37.76	27.41	27.14	5.30	7.82	1.15	54.23	33.40	32.55	28.65
1	1	0	7.695	-6.33	-3.07	8.60	15.78	18.95	23.49	37.54	27.13	26.77	5.28	7.86	1.23	54.23	33.04	32.34	28.66
1	1	0	7.708	-6.33	-2.89	8.69	15.59	19.04	23.50	37.35	26.90	26.42	5.26	7.90	1.30	54.24	32.72	32.07	28.68
1	1	0	7.720	-6.33	-2.67	8.77	15.37	19.13	23.52	37.16	26.71	26.08	5.24	7.92	1.37	54.24	32.46	31.75	28.69
1	1	0	7.733	-6.33	-2.42	8.84	15.13	19.23	23.53	36.98	26.56	25.76	5.22	7.92	1.45	54.25	32.25	31.40	28.71
1	1	0	7.745	-6.33	-2.17	8.88	14.88	19.34	23.54	36.78	26.45	25.45	5.20	7.91	1.55	54.26	32.09	31.04	28.72
1	1	0	7.759	-6.33	-1.93	8.91	14.63	19.46	23.55	36.55	26.37	25.13	5.17	7.87	1.65	54.28	31.99	30.70	28.74
1	1	0	7.771	-6.33	-1.71	8.91	14.38	19.58	23.54	36.29	26.33	24.83	5.14	7.81	1.76	54.30	31.92	30.38	28.75
1	1	0	7.783	-6.33	-1.53	8.88	14.14	19.69	23.52	35.99	26.29	24.54	5.11	7.74	1.87	54.32	31.89	30.11	28.76
1	1	0	7.795	-6.33	-1.38	8.83	13.92	19.80	23.47	35.67	26.27	24.28	5.09	7.66	1.97	54.34	31.87	29.89	28.75
1	1	0	7.807	-6.33	-1.26	8.77	13.71	19.92	23.40	35.33	26.23	24.04	5.07	7.58	2.06	54.36	31.86	29.70	28.73
1	1	0	7.819	-6.33	-1.18	8.70	13.52	20.03	23.29	35.02	26.18	23.81	5.05	7.51	2.14	54.37	31.85	29.54	28.68
1	1	0	7.832	-6.33	-1.13	8.63	13.35	20.15	23.13	34.73	26.11	23.59	5.05	7.46	2.21	54.37	31.83	29.39	28.60
1	1	0	7.845	-6.33	-1.09	8.58	13.20	20.27	22.93	34.49	26.00	23.36	5.07	7.44	2.27	54.36	31.77	29.23	28.48
1	1	0	7.859	-6.33	-1.08	8.56	13.08	20.41	22.68	34.30	25.85	23.12	5.10	7.45	2.33	54.33	31.68	29.05	28.32
1	1	0	7.871	-6.33	-1.07	8.56	12.96	20.55	22.38	34.16	25.65	22.85	5.14	7.49	2.38	54.27	31.55	28.84	28.10
1	1	0	7.883	-6.33	-1.07	8.59	12.86	20.69	22.05	34.06	25.40	22.56	5.20	7.57	2.43	54.17	31.36	28.57	27.82
1	1	0	7.896	-6.33	-1.08	8.64	12.76	20.84	21.71	34.00	25.11	22.26	5.26	7.67	2.47	54.02	31.11	28.26	27.49
1	1	0	7.910	-6.33	-1.09	8.70	12.66	20.98	21.38	33.98	24.79	21.95	5.32	7.80	2.50	53.81	30.80	27.90	27.13
1	1	0	7.922	-6.33	-1.10	8.77	12.55	21.12	21.08	33.97	24.47	21.64	5.38	7.93	2.54	53.55	30.44	27.51	26.74
1	1	0	7.934	-6.33	-1.11	8.82	12.44	21.27	20.83	33.98	24.14	21.33	5.43	8.05	2.57	53.22	30.05	27.11	26.37
1	1	0	7.947	-6.33	-1.12	8.84	12.32	21.43	20.62	34.00	23.82	21.02	5.48	8.18	2.61	52.83	29.65	26.72	26.02
1	1	0	7.960	-6.33	-1.13	8.80	12.22	21.59	20.47	34.02	23.51	20.70	5.51	8.29	2.65	52.40	29.25	26.33	25.71
1	1	0	7.973	-6.33	-1.14	8.70	12.12	21.75	20.36	34.04	23.19	20.37	5.54	8.38	2.69	51.94	28.87	25.94	25.44
1	1	0	7.986	-6.33	-1.14	8.54	12.05	21.91	20.28	34.05	22.87	20.03	5.55	8.46	2.74	51.47	28.49	25.55	25.19
1	1	0	7.998	-6.33	-1.15	8.33	11.98	22.08	20.24	34.04	22.54	19.68	5.56	8.52	2.79	50.99	28.11	25.16	24.97
1	1	0	8.011	-6.33	-1.15	8.10	11.93	22.26	20.21	34.01	22.21	19.33	5.56	8.55	2.84	50.51	27.73	24.75	24.74
1	1	0	8.023	-6.33	-1.15	7.88	11.90	22.46	20.21	33.94	21.88	19.00	5.56	8.55	2.89	50.01	27.33	24.34	24.51
1	1	0	8.037	-6.33	-1.15	7.68	11.87	22.68	20.21	33.84	21.58	18.67	5.55	8.50	2.94	49.50	26.91	23.95	24.26
1	1	0	8.049	-6.33	-1.15	7.51	11.86	22.91	20.22	33.69	21.32	18.34	5.53	8.41	3.00	48.98	26.50	23.58	23.98
1	1	0	8.061	-6.33	-1.15	7.38	11.85	23.16	20.24	33.49	21.11	18.02	5.51	8.28	3.07	48.47	26.10	23.27	23.70
1	1	0	8.074	-6.33	-1.15	7.28	11.84	23.43	20.25	33.23	20.94	17.70	5.48	8.11	3.15	47.97	25.73	23.02	23.41
1	1	0	8.086	-6.33	-1.15	7.21	11.84	23.70	20.27	32.94	20.82	17.38	5.45	7.91	3.25	47.47	25.38	22.82	23.14
1	1	0	8.100	-6.33	-1.15	7.17	11.84	23.97	20.28	32.60	20.73	17.07	5.42	7.69	3.35	46.97	25.05	22.68	22.90
1	1	0	8.114	-6.33	-1.15	7.15	11.84	24.24	20.29	32.25	20.68	16.79	5.39	7.46	3.45	46.46	24.73	22.59	22.69
1	1	0	8.127	-6.33	-1.15	7.15	11.84	24.49	20.30	31.92	20.65	16.55	5.36	7.22	3.54	45.93	24.40	22.54	22.53
1	1	0	8.139	-6.33	-1.15	7.15	11.84	24.72	20.31	31.62	20.64	16.35	5.34	6.99	3.62	45.39	24.06	22.50	22.41
1	1	0	8.151	-6.33	-1.15	7.16	11.85	24.92	20.31	31.36	20.64	16.20	5.32	6.78	3.68	44.84	23.70	22.48	22.31
1	1	0	8.163	-6.33	-1.15	7.16	11.86	25.09	20.32	31.16	20.64	16.10	5.30	6.59	3.73	44.30	23.33	22.46	22.23
1	1	0	8.177	-6.33	-1.15	7.15	11.88	25.22	20.32	31.00	20.66	16.03	5.29	6.43	3.76	43.77	22.96	22.42	22.15
1	1	0	8.189	-6.33	-1.15	7.12	11.91	25.31	20.32	30.89	20.67	15.99	5.27	6.31	3.78	43.23	22.62	22.36	22.07
1	1	0	8.203	-6.33	-1.15	7.06	11.95	25.38	20.32	30.81	20.69	15.97	5.25	6.21	3.79	42.70	22.32	22.26	21.96
1	1	0	8.216	-6.33	-1.16	6.97	12.01	25.42	20.32	30.76	20.70	15.97	5.22	6.15	3.79	42.18	22.08	22.12	21.82
1	1	0	8.229	-6.33	-1.17	6.84	12.09	25.43	20.32	30.74	20.71	15.99	5.18	6.10	3.79	41.67	21.89	21.92	21.65
1	1	0	8.242	-6.33	-1.17	6.67	12.18	25.42	20.32	30.73	20.72	16.01	5.12	6.07	3.79	41.20	21.75	21.67	21.43
1	1	0	8.254	-6.33	-1.18	6.46	12.28	25.38	20.32	30.74	20.73	16.03	5.04	6.05	3.78	40.75	21.66	21.37	21.17
1	1	0	8.266	-6.33	-1.19	6.20	12.40	25.33	20.32	30.75	20.73	16.05	4.94	6.03	3.77	40.32	21.59	21.03	20.88
1	1	0	8.279	-6.33	-1.21	5.92	12.52	25.25	20.32	30.76	20.74	16.06	4.81	6.00	3.77	39.90	21.54	20.68	20.57
1	1	0	8.293	-6.33	-1.22	5.62	12.64	25.15	20.32	30.78	20.74	16.05	4.66	5.97	3.77	39.48	21.50	20.33	20.28
1	1	0	8.305	-6.33	-1.23	5.31	12.74	25.03	20.31	30.79	20.74	16.03	4.50	5.92	3.78	39.06	21.44	20.00	20.02
1	1	0	8.318	-6.33	-1.23	4.99	12.81	24.89	20.31	30.81	20.74	15.97	4.32	5.85	3.80	38.67	21.37	19.72	19.79
1	1	0	8.331	-6.33	-1.22	4.68	12.87	24.73	20.31	30.82	20.74	15.89	4.15	5.76	3.84	38.32	21.26	19.47	19.61
1	1	0	8.343	-6.33	-1.21	4.36	12.89	24.57	20.31	30.83	20.74	15.77	4.00	5.66	3.88	38.02	21.11	19.25	19.48
1	1	0	8.357	-6.33	-1.17	4.06	12.89	24.41	20.31	30.84	20.74	15.60	3.87	5.54	3.94	37.78	20.90	19.04	19.38
1	1	0	8.369	-6.33	-1.12	3.77	12.86	24.25	20.31	30.84	20.74	15.40	3.77	5.41	4.02	37.60	20.64	18.83	19.32
1	1	0	8.381	-6.33	-1.04	3.53	12.81	24.09	20.31	30.84	20.74	15.16	3.69	5.29	4.11	37.47	20.33	18.61	19.28
1	1	0	8.394	-6.33	-0.92	3.34	12.73	23.93	20.31	30.85	20.74	14.88	3.63	5.18	4.21	37.38	19.97	18.36	19.27
1	1	0	8.408	-6.33	-0.77	3.23	12.62	23.78	20.31	30.85	20.74	14.60	3.60	5.08	4.32	37.32	19.60	18.07	19.28
1	1	0	8.421	-6.33	-0.59	3.20	12.51	23.64	20.31	30.85	20.74	14.33	3.57	5.01	4.42	37.28	19.25	17.75	19.30
1	1	0	8.433	-6.33	-0.37	3.24	12.39	23.51	20.31	30.85	20.74	14.09	3.56	4.95	4.52	37.24	18.92	17.40	19.32
1	1	0	8.445	-6.33	-0.13	3.31	12.27	23.39	20.31	30.85	20.74	13.88	3.56	4.90	4.59	37.20	18.65	17.03	19.35
1	1	0	8.459	-6.33	0.13	3.41	12.16	23.31	20.31	30.85	20.74	13.71	3.56	4.88	4.66	37.13	18.43	16.68	19.37
1	1	0	8.471	-6.33	0.37	3.51	12.07	23.24	20.31	30.84	20.74	13.59	3.57	4.86	4.71	37.02	18.26	16.37	19.39
1	1	0	8.484	-6.33	0.59	3.61	12.00	23.19	20.31	30.84	20.74	13.49	3.57	4.85	4.74	36.87	18.13	16.10	19.39
1	1	0	8.498	-6.33	0.77	3.70	11.94	23.16	20.31	30.84	20.74	13.43	3.58	4.85	4.76	36.67	18.05	15.89	19.38
1	1	0	8.511	-6.33	0.92	3.78	11.90	23.14	20.31	30.84	20.74	13.39	3.59	4.85	4.78	36.41	18.00	15.73	19.35
1	1	0	8.523	-6.33	1.04	3.84	11.87	23.13	20.31	30.84	20.74	13.38	3.59	4.85	4.79	36.11	17.97	15.62	19.29
1	1	0	8.536	-6.33	1.12	3.88	11.85	23.12	20.31	30.84	20.74	13.37	3.60	4.86	4.79	35.76	17.97	15.54	19.19
1	1	0	8.550	-6.33	1.17	3.92	11.84	23.13	20.31	30.84	20.74	13.37	3.61	4.86	4.79	35.40	17.97	15.49	19.05
1	1	0	8.562	-6.33	1.21	3.94	11.84	23.14	20.31	30.84	20.74	13.38	3.61	4.87	4.78	35.04	17.98	15.47	18.87
1	1	0	8.575	-6.33	1.22	3.95	11.84	23.15	20.31	30.84	20.74	13.39	3.61	4.87	4.78	34.73	18.00	15.46	18.64
1	1	0	8.588	-6.33	1.23	3.96	11.85	23.16	20.31	30.84	20.74	13.41	3.61	4.88	4.77	34.46	18.01	15.47	18.36
1	1	0	8.600	-6.33	1.23	3.96	11.85	23.17	20.31	30.84	20.74	13.42	3.61	4.88	4.77	34.24	18.03	15.48	18.06
1	1	0	8.614	-6.33	1.22	3.96	11.86	23.18	20.31	30.84	20.74	13.43	3.61	4.88	4.77	34.07	18.05	15.49	17.75
1	1	0	8.627	-6.33	1.21	3.95	11.86	23.20	20.31	30.84	20.74	13.44	3.61	4.88	4.76	33.95	18.06	15.51	17.44
1	1	0	8.639	-6.33	1.19	3.95	11.87	23.21	20.31	30.84	20.74	13.45	3.61	4.89	4.76	33.87	18.07	15.53	17.17
1	1	0	8.651	-6.33	1.18	3.94	11.87	23.22	20.31	30.84	20.74	13.45	3.61	4.89	4.76	33.82	18.08	15.54	16.94
1	1	0	8.664	-6.33	1.17	3.94	11.87	23.23	20.31	30.84	20.74	13.46	3.61	4.89	4.76	33.79	18.08	15.55	16.75
1	1	0	8.677	-6.33	1.17	3.93	11.88	23.23	20.31	30.84	20.74	13.46	3.61	4.89	4.75	33.78	18.08	15.56	16.61
1	1	0	8.691	-6.33	1.16	3.93	11.88	23.23	20.31	30.84	20.74	13.46	3.61	4.89	4.75	33.79	18.09	15.57	16.51
1	1	0	8.703	-6.33	1.15	3.93	11.88	23.21	20.31	30.84	20.74	13.46	3.61	4.89	4.75	33.80	18.09	15.57	16.44
1	1	0	8.715	-6.33	1.15	3.93	11.88	23.18	20.31	30.84	20.74	13.46	3.61	4.89	4.75	33.81	18.09	15.58	16.40
1	1	0	8.728	-6.33	1.15	3.93	11.88	23.14	20.31	30.84	20.74	13.46	3.61	4.89	4.75	33.83	18.09	15.58	16.38
1	1	0	8.742	-6.33	1.15	3.92	11.88	23.07	20.31	30.84	20.74	13.46	3.61	4.89	4.75	33.85	18.09	15.58	16.37
1	1	0	8.754	-6.33	1.15	3.92	11.88	22.98	20.31	30.84	20.74	13.46	3.61	4.89	4.75	33.86	18.09	15.58	16.37
1	1	0	8.767	-6.33	1.15	3.92	11.88	22.87	20.31	30.84	20.74	13.46	3.61	4.89	4.75	33.87	18.09	15.58	16.38
1	1	0	8.780	-6.33	1.15	3.92	11.88	22.73	20.31	30.84	20.74	13.46	3.61	4.89	4.75	33.88	18.08	15.58	16.40
1	1	0	8.792	-6.33	1.15	3.92	11.88	22.56	20.31	30.84	20.74	13.46	3.61	4.89	4.75	33.89	18.08	15.58	16.41
1	1	0	8.805	-6.33	1.15	3.92	11.88	22.38	20.31	30.84	20.74	13.46	3.61	4.89	4.75	33.89	18.08	15.58	16.42
1	1	0	8.817	-6.33	1.15	3.92	11.88	22.20	20.31	30.84	20.74	13.46	3.61	4.89	4.75	33.90	18.08	15.58	16.43
1	1	1	0.627	-3.16	-4.60	-6.99	14.53	22.90	20.31	29.26	13.83	8.97	3.01	6.68	4.84	34.74	23.25	24.23	25.06
1	1	1	0.642	-3.16	-4.60	-6.99	14.53	22.90	20.99	29.26	13.83	8.97	2.83	6.68	4.84	34.74	23.25	24.23	25.06
1	1	1	0.654	-3.16	-4.60	-6.99	14.53	22.90	21.62	29.26	13.83	8.97	2.66	6.68	4.84	34.74	23.25	24.23	25.06
1	1	1	0.669	-3.16	-4.60	-6.99	14.53	22.90	22.16	29.26	13.83	8.97	2.52	6.68	4.84	34.74	23.25	24.23	25.06
1	1	1	0.684	-3.16	-4.60	-6.99	14.53	22.90	22.62	29.26	13.83	8.97	2.40	6.68	4.84	34.74	23.25	24.23	25.06
1	1	1	0.697	-3.16	-4.60	-6.99	14.53	22.90	22.98	29.26	13.83	8.97	2.30	6.68	4.84	34.74	23.25	24.23	25.06
1	1	1	0.709	-3.16	-4.60	-6.99	14.53	22.90	23.24	29.26	13.83	8.97	2.23	6.68	4.84	34.74	23.25	24.23	25.06
1	1	1	0.724	-3.16	-4.60	-6.99	14.53	22.90	23.43	29.26	13.83	8.97	2.18	6.68	4.84	34.74	23.25	24.23	25.06
1	1	1	0.737	-3.16	-4.60	-6.99	14.53	22.90	23.55	29.26	13.83	8.97	2.15	6.68	4.84	34.74	23.25	24.23	25.06
1	1	1	0.749	-3.16	-4.60	-6.99	14.53	22.90	23.62	29.26	13.83	8.97	2.13	6.68	4.84	34.74	23.25	24.23	25.06
1	1	1	0.763	-3.16	-4.60	-6.99	14.53	22.90	23.65	29.26	13.83	8.97	2.12	6.68	4.84	34.74	23.25	24.23	25.06
1	1	1	0.775	-3.16	-4.60	-6.99	14.53	22.90	23.65	29.26	13.83	8.97	2.12	6.68	4.84	34.74	23.25	24.23	25.06
1	1	1	0.789	-3.16	-4.60	-6.99	14.53	22.90	23.64	29.26	13.83	8.97	2.13	6.68	4.84	34.74	23.25	24.23	25.06
1	1	1	0.803	-3.16	-4.60	-6.99	14.53	22.90	23.61	29.26	13.83	8.97	2.14	6.68	4.84	34.74	23.25	24.23	25.06
1	1	1	0.818	-3.16	-4.60	-6.99	14.53	22.90	23.58	29.26	13.83	8.97	2.14	6.68	4.84	34.74	23.25	24.23	25.06
1	1	1	0.831	-3.16	-4.60	-6.99	14.53	22.90	23.55	29.26	13.83	8.97	2.15	6.68	4.84	34.74	23.25	24.23	25.06
1	1	1	0.853	-3.16	-4.60	-6.99	14.53	22.90	23.52	29.26	13.83	8.97	2.16	6.68	4.84	34.74	23.25	24.23	25.06
1	1	1	0.866	-3.16	-4.60	-6.99	14.53	22.90	23.50	29.26	13.83	8.97	2.17	6.68	4.84	34.74	23.25	24.23	25.06
1	1	1	0.880	-3.16	-4.60	-6.99	14.53	22.90	23.47	29.26	13.83	8.97	2.17	6.68	4.84	34.74	23.25	24.23	25.06
1	1	1	0.894	-3.16	-4.60	-6.99	14.53	22.90	23.46	29.26	13.83	8.97	2.18	6.68	4.84	34.74	23.25	24.23	25.06
1	1	1	0.907	-3.16	-4.60	-6.99	14.53	22.90	23.44	29.26	13.83	8.97	2.18	6.68	4.84	34.74	23.25	24.23	25.06
1	1	1	0.921	-3.16	-4.60	-6.99	14.53	22.90	23.43	29.26	13.83	8.97	2.18	6.68	4.84	34.74	23.25	24.23	25.06
1	1	1	0.936	-3.16	-4.60	-7.00	14.53	22.90	23.42	29.26	13.83	8.97	2.19	6.68	4.84	34.74	23.24	24.23	25.06
1	1	1	0.948	-3.16	-4.60	-7.00	14.53	22.90	23.42	29.25	13.83	8.97	2.19	6.68	4.84	34.74	23.23	24.23	25.06
1	1	1	0.962	-3.16	-4.60	-7.01	14.53	22.90	23.41	29.24	13.83	8.97	2.19	6.67	4.84	34.74	23.22	24.23	25.06
1	1	1	0.975	-3.16	-4.60	-7.02	14.53	22.90	23.41	29.23	13.83	8.97	2.19	6.67	4.84	34.74	23.21	24.23	25.06
1	1	1	0.989	-3.16	-4.60	-7.03	14.53	22.90	23.41	29.22	13.83	8.97	2.19	6.67	4.84	34.74	23.20	24.23	25.06
1	1	1	1.005	-3.16	-4.60	-7.04	14.53	22.90	23.40	29.20	13.83	8.97	2.18	6.67	4.84	34.74	23.18	24.23	25.06
1	1	1	1.020	-3.16	-4.60	-7.05	14.53	22.91	23.40	29.19	13.82	8.97	2.18	6.67	4.84	34.74	23.16	24.22	25.06
1	1	1	1.033	-3.16	-4.60	-7.07	14.53	22.91	23.41	29.17	13.82	8.97	2.17	6.66	4.84	34.74	23.15	24.22	25.06
1	1	1	1.046	-3.16	-4.60	-7.08	14.52	22.92	23.42	29.16	13.82	8.97	2.16	6.66	4.84	34.74	23.14	24.21	25.06
1	1	1	1.058	-3.16	-4.60	-7.10	14.52	22.93	23.43	29.15	13.82	8.97	2.15	6.65	4.84	34.74	23.13	24.19	25.06
1	1	1	1.074	-3.16	-4.60	-7.10	14.52	22.94	23.46	29.16	13.82	8.97	2.14	6.65	4.84	34.74	23.14	24.18	25.06
1	1	1	1.086	-3.16	-4.60	-7.09	14.51	22.95	23.49	29.17	13.82	8.97	2.12	6.64	4.84	34.74	23.17	24.17	25.06
1	1	1	1.100	-3.16	-4.60	-7.07	14.50	22.95	23.53	29.21	13.82	8.97	2.10	6.64	4.84	34.74	23.22	24.15	25.06
1	1	1	1.113	-3.16	-4.60	-7.03	14.50	22.96	23.59	29.27	13.82	8.97	2.09	6.64	4.84	34.74	23.30	24.14	25.06
1	1	1	1.125	-3.16	-4.60	-6.96	14.49	22.97	23.66	29.37	13.82	8.97	2.07	6.65	4.84	34.74	23.42	24.12	25.06
1	1	1	1.140	-3.16	-4.60	-6.85	14.48	22.96	23.75	29.50	13.82	8.98	2.07	6.66	4.84	34.74	23.59	24.12	25.06
1	1	1	1.154	-3.16	-4.60	-6.70	14.48	22.95	23.84	29.68	13.82	8.98	2.07	6.69	4.84	34.74	23.82	24.13	25.06
1	1	1	1.166	-3.16	-4.60	-6.50	14.48	22.93	23.93	29.91	13.82	8.98	2.08	6.72	4.84	34.74	24.09	24.15	25.06
1	1	1	1.186	-3.16	-4.60	-6.26	14.48	22.89	24.01	30.19	13.82	8.98	2.12	6.77	4.84	34.74	24.42	24.19	25.06
1	1	1	1.198	-3.16	-4.60	-5.97	14.50	22.83	24.08	30.51	13.83	8.98	2.18	6.83	4.84	34.74	24.78	24.27	25.05
1	1	1	1.212	-3.16	-4.60	-5.64	14.52	22.74	24.14	30.84	13.84	8.98	2.27	6.90	4.84	34.74	25.15	24.38	25.05
1	1	1	1.225	-3.16	-4.60	-5.31	14.56	22.63	24.16	31.17	13.85	8.97	2.39	6.99	4.85	34.73	25.51	24.54	25.04
1	1	1	1.239	-3.16	-4.60	-4.98	14.62	22.49	24.16	31.46	13.86	8.97	2.54	7.10	4.85	34.73	25.83	24.74	25.03
1	1	1	1.254	-3.17	-4.60	-4.68	14.69	22.32	24.14	31.67	13.88	8.97	2.72	7.21	4.86	34.74	26.09	25.00	25.02
1	1	1	1.266	-3.17	-4.59	-4.42	14.79	22.12	24.08	31.78	13.90	8.96	2.92	7.33	4.87	34.74	26.30	25.30	25.00
1	1	1	1.280	-3.17	-4.58	-4.19	14.92	21.90	23.98	31.78	13.92	8.95	3.14	7.44	4.88	34.75	26.45	25.63	24.99
1	1	1	1.294	-3.17	-4.58	-3.99	15.06	21.64	23.86	31.65	13.94	8.94	3.37	7.56	4.89	34.76	26.56	25.98	24.97
1	1	1	1.313	-3.17	-4.57	-3.80	15.22	21.36	23.70	31.40	13.96	8.93	3.60	7.66	4.90	34.77	26.63	26.32	24.96
1	1	1	1.327	-3.17	-4.55	-3.63	15.39	21.04	23.51	31.04	13.98	8.91	3.83	7.74	4.92	34.79	26.67	26.62	24.96
1	1	1	1.343	-3.16	-4.54	-3.47	15.56	20.69	23.29	30.57	13.99	8.90	4.05	7.80	4.93	34.81	26.69	26.90	24.97
1	1	1	1.358	-3.16	-4.53	-3.35	15.72	20.31	23.02	30.03	13.97	8.88	4.28	7.85	4.93	34.83	26.70	27.14	24.99
1	1	1	1.373	-3.16	-4.51	-3.26	15.88	19.90	22.71	29.42	13.94	8.87	4.50	7.90	4.93	34.86	26.72	27.37	25.03
1	1	1	1.387	-3.16	-4.50	-3.23	16.02	19.46	22.37	28.76	13.86	8.86	4.73	7.95	4.92	34.89	26.76	27.60	25.10
1	1	1	1.402	-3.16	-4.50	-3.22	16.15	18.99	21.99	28.05	13.75	8.86	4.94	8.01	4.88	34.92	26.83	27.86	25.20
1	1	1	1.415	-3.16	-4.50	-3.25	16.25	18.51	21.61	27.33	13.57	8.88	5.13	8.09	4.83	34.94	26.93	28.17	25.35
1	1	1	1.428	-3.16	-4.53	-3.28	16.33	18.00	21.24	26.59	13.34	8.92	5.29	8.19	4.74	34.95	27.09	28.54	25.53
1	1	1	1.443	-3.16	-4.57	-3.32	16.39	17.48	20.90	25.86	13.03	8.98	5.41	8.31	4.62	34.94	27.30	29.00	25.76
1	1	1	1.458	-3.16	-4.64	-3.37	16.43	16.95	20.60	25.14	12.64	9.08	5.47	8.44	4.47	34.90	27.56	29.55	26.04
1	1	1	1.477	-3.16	-4.74	-3.41	16.45	16.40	20.37	24.45	12.20	9.23	5.49	8.58	4.27	34.81	27.88	30.18	26.34
1	1	1	1.492	-3.16	-4.88	-3.45	16.46	15.86	20.19	23.79	11.70	9.42	5.46	8.73	4.03	34.67	28.24	30.87	26.65
1	1	1	1.506	-3.15	-5.07	-3.49	16.46	15.32	20.06	23.18	11.17	9.67	5.38	8.87	3.76	34.46	28.61	31.59	26.95
1	1	1	1.518	-3.15	-5.30	-3.51	16.44	14.77	20.01	22.61	10.64	9.97	5.25	9.00	3.45	34.17	28.97	32.28	27.22
1	1	1	1.532	-3.16	-5.57	-3.53	16.43	14.21	20.02	22.08	10.12	10.31	5.06	9.12	3.13	33.79	29.29	32.91	27.44
1	1	1	1.544	-3.16	-5.88	-3.55	16.41	13.65	20.11	21.58	9.62	10.67	4.80	9.23	2.80	33.31	29.56	33.45	27.62
1	1	1	1.557	-3.17	-6.19	-3.55	16.38	13.07	20.29	21.13	9.16	11.03	4.46	9.32	2.47	32.74	29.78	33.89	27.75
1	1	1	1.571	-3.18	-6.50	-3.54	16.36	12.47	20.58	20.73	8.75	11.39	4.05	9.40	2.16	32.11	29.94	34.23	27.84
1	1	1	1.585	-3.19	-6.77	-3.52	16.34	11.86	20.98	20.43	8.41	11.72	3.57	9.45	1.89	31.43	30.05	34.48	27.89
1	1	1	1.599	-3.21	-7.00	-3.47	16.33	11.24	21.50	20.25	8.18	12.04	3.02	9.49	1.65	30.75	30.12	34.65	27.91
1	1	1	1.615	-3.23	-7.19	-3.40	16.32	10.62	22.15	20.20	8.05	12.35	2.42	9.50	1.45	30.10	30.15	34.76	27.92
1	1	1	1.629	-3.26	-7.33	-3.29	16.32	10.01	22.92	20.30	8.04	12.66	1.77	9.49	1.30	29.51	30.16	34.81	27.91
1	1	1	1.642	-3.29	-7.44	-3.11	16.33	9.43	23.80	20.57	8.15	12.98	1.11	9.46	1.18	29.03	30.15	34.83	27.90
1	1	1	1.659	-3.32	-7.51	-2.87	16.35	8.90	24.75	21.00	8.38	13.30	0.44	9.40	1.10	28.69	30.14	34.83	27.89
1	1	1	1.673	-3.35	-7.55	-2.54	16.37	8.43	25.77	21.60	8.71	13.62	-0.23	9.32	1.05	28.51	30.12	34.81	27.90
1	1	1	1.685	-3.37	-7.57	-2.12	16.40	8.03	26.82	22.35	9.13	13.93	-0.87	9.22	1.05	28.51	30.12	34.78	27.93
1	1	1	1.698	-3.39	-7.57	-1.62	16.45	7.71	27.88	23.22	9.62	14.23	-1.48	9.10	1.07	28.69	30.13	34.75	27.99
1	1	1	1.731	-3.38	-7.56	-1.05	16.50	7.48	28.91	24.18	10.16	14.52	-2.06	8.96	1.12	29.08	30.16	34.73	28.09
1	1	1	1.744	-3.34	-7.54	-0.44	16.58	7.34	29.88	25.21	10.75	14.81	-2.60	8.80	1.19	29.65	30.23	34.70	28.24
1	1	1	1.758	-3.25	-7.52	0.17	16.66	7.28	30.77	26.26	11.38	15.10	-3.10	8.64	1.27	30.40	30.35	34.68	28.45
1	1	1	1.770	-3.11	-7.49	0.77	16.77	7.31	31.56	27.31	12.04	15.41	-3.54	8.48	1.35	31.28	30.51	34.66	28.71
1	1	1	1.784	-2.89	-7.46	1.33	16.88	7.40	32.24	28.32	12.70	15.73	-3.91	8.33	1.43	32.26	30.73	34.65	29.02
1	1	1	1.798	-2.59	-7.43	1.84	17.01	7.55	32.81	29.27	13.38	16.07	-4.21	8.20	1.50	33.28	31.00	34.63	29.37
1	1	1	1.811	-2.19	-7.40	2.30	17.13	7.73	33.28	30.16	14.05	16.43	-4.44	8.08	1.57	34.28	31.32	34.62	29.75
1	1	1	1.826	-1.68	-7.37	2.69	17.26	7.94	33.68	30.98	14.72	16.80	-4.60	7.97	1.63	35.22	31.68	34.61	30.12
1	1	1	1.840	-1.08	-7.35	3.02	17.38	8.16	34.02	31.76	15.40	17.19	-4.69	7.88	1.68	36.05	32.04	34.59	30.47
1	1	1	1.857	-0.40	-7.34	3.27	17.50	8.38	34.33	32.51	16.11	17.63	-4.73	7.79	1.72	36.76	32.39	34.57	30.80
1	1	1	1.870	0.36	-7.35	3.45	17.62	8.60	34.63	33.28	16.88	18.11	-4.72	7.71	1.75	37.35	32.70	34.55	31.11
1	1	1	1.884	1.17	-7.37	3.57	17.75	8.82	34.94	34.09	17.74	18.66	-4.66	7.63	1.78	37.84	32.95	34.52	31.41
1	1	1	1.896	2.05	-7.42	3.65	17.89	9.03	35.26	34.98	18.69	19.29	-4.58	7.54	1.81	38.25	33.14	34.48	31.72
1	1	1	1.910	2.98	-7.51	3.70	18.03	9.25	35.57	35.95	19.78	20.02	-4.45	7.44	1.83	38.62	33.27	34.43	32.05
1	1	1	1.924	3.97	-7.64	3.76	18.19	9.47	35.86	37.03	21.01	20.85	-4.29	7.32	1.85	38.97	33.34	34.38	32.43
1	1	1	1.938	5.03	-7.82	3.85	18.34	9.70	36.12	38.23	22.42	21.82	-4.10	7.17	1.86	39.32	33.37	34.33	32.85
1	1	1	1.953	6.14	-8.06	3.98	18.49	9.92	36.33	39.55	24.01	22.94	-3.89	6.98	1.85	39.68	33.36	34.29	33.32
1	1	1	1.972	7.30	-8.36	4.17	18.62	10.13	36.51	40.98	25.78	24.22	-3.66	6.75	1.83	40.07	33.34	34.26	33.84
1	1	1	1.985	8.51	-8.72	4.40	18.73	10.34	36.64	42.53	27.74	25.67	-3.42	6.48	1.78	40.48	33.32	34.25	34.41
1	1	1	1.998	9.75	-9.12	4.63	18.81	10.55	36.74	44.18	29.84	27.29	-3.19	6.16	1.70	40.91	33.32	34.29	35.02
1	1	1	2.011	11.00	-9.54	4.82	18.88	10.76	36.81	45.89	32.07	29.06	-2.97	5.79	1.58	41.38	33.35	34.39	35.67
1	1	1	2.024	12.25	-9.97	4.94	18.91	10.98	36.86	47.63	34.37	30.96	-2.79	5.39	1.42	41.91	33.46	34.57	36.37
1	1	1	2.036	13.48	-10.39	4.97	18.93	11.19	36.89	49.36	36.70	32.93	-2.65	4.95	1.22	42.51	33.65	34.85	37.10
1	1	1	2.051	14.68	-10.78	4.88	18.92	11.42	36.91	51.06	38.99	34.96	-2.56	4.50	0.99	43.19	33.97	35.27	37.86
1	1	1	2.064	15.81	-11.13	4.65	18.90	11.66	36.91	52.67	41.20	36.98	-2.51	4.06	0.73	43.97	34.43	35.84	38.62
1	1	1	2.077	16.88	-11.42	4.28	18.85	11.93	36.91	54.16	43.27	38.98	-2.49	3.65	0.47	44.83	35.05	36.57	39.39
1	1	1	2.091	17.88	-11.65	3.76	18.78	12.23	36.90	55.51	45.18	40.90	-2.50	3.28	0.19	45.74	35.86	37.47	40.13
1	1	1	2.104	18.80	-11.82	3.10	18.69	12.57	36.87	56.67	46.91	42.72	-2.53	2.97	-0.08	46.67	36.84	38.51	40.83
1	1	1	2.117	19.64	-11.95	2.32	18.59	12.96	36.82	57.64	48.43	44.42	-2.56	2.73	-0.34	47.60	37.98	39.67	41.47
1	1	1	2.129	20.40	-12.04	1.48	18.47	13.42	36.75	58.41	49.78	45.99	-2.60	2.56	-0.59	48.48	39.26	40.88	42.03
1	1	1	2.144	21.10	-12.11	0.62	18.35	13.95	36.64	58.99	50.97	47.44	-2.65	2.47	-0.84	49.31	40.65	42.09	42.48
1	1	1	2.164	21.75	-12.17	-0.17	18.23	14.57	36.49	59.41	52.05	48.78	-2.70	2.46	-1.07	50.05	42.09	43.25	42.84
1	1	1	2.178	22.38	-12.23	-0.84	18.13	15.28	36.30	59.68	53.07	50.04	-2.77	2.52	-1.30	50.69	43.55	44.31	43.09
1	1	1	2.191	23.02	-12.31	-1.36	18.05	16.09	36.06	59.85	54.05	51.24	-2.86	2.64	-1.53	51.21	44.98	45.25	43.24
1	1	1	2.207	23.72	-12.41	-1.72	18.02	17.01	35.78	59.92	55.02	52.41	-2.97	2.80	-1.75	51.61	46.34	46.04	43.29
1	1	1	2.222	24.50	-12.54	-1.93	18.02	18.02	35.45	59.92	55.98	53.56	-3.10	3.00	-2.00	51.89	47.59	46.68	43.24
1	1	1	2.237	25.41	-12.70	-2.00	18.08	19.13	35.10	59.86	56.92	54.68	-3.28	3.22	-2.25	52.05	48.71	47.16	43.09
1	1	1	2.259	26.43	-12.90	-1.96	18.18	20.32	34.74	59.75	57.81	55.77	-3.48	3.45	-2.51	52.08	49.66	47.50	42.82
1	1	1	2.274	27.56	-13.13	-1.84	18.32	21.56	34.39	59.59	58.65	56.81	-3.71	3.65	-2.77	51.99	50.44	47.72	42.44
1	1	1	2.291	28.76	-13.37	-1.66	18.50	22.86	34.05	59.37	59.41	57.78	-3.96	3.83	-3.02	51.77	51.03	47.85	41.93
1	1	1	2.304	29.98	-13.60	-1.42	18.70	24.18	33.72	59.09	60.10	58.65	-4.22	3.97	-3.24	51.41	51.46	47.91	41.30
1	1	1	2.316	31.14	-13.81	-1.11	18.93	25.50	33.38	58.75	60.70	59.42	-4.48	4.07	-3.43	50.90	51.75	47.90	40.55
1	1	1	2.330	32.22	-13.99	-0.76	19.17	26.82	33.03	58.33	61.21	60.08	-4.74	4.13	-3.58	50.23	51.93	47.85	39.71
1	1	1	2.343	33.20	-14.14	-0.34	19.42	28.10	32.67	57.85	61.65	60.61	-4.98	4.14	-3.69	49.42	52.02	47.78	38.80
1	1	1	2.356	34.06	-14.25	0.14	19.67	29.33	32.28	57.31	62.00	61.02	-5.19	4.11	-3.76	48.47	52.04	47.68	37.84
1	1	1	2.369	34.81	-14.33	0.68	19.90	30.49	31.88	56.73	62.26	61.31	-5.36	4.05	-3.80	47.42	52.01	47.58	36.86
1	1	1	2.385	35.48	-14.38	1.28	20.13	31.56	31.47	56.11	62.41	61.51	-5.50	3.98	-3.80	46.31	51.95	47.47	35.90
1	1	1	2.398	36.08	-14.42	1.94	20.35	32.53	31.06	55.45	62.43	61.63	-5.60	3.91	-3.79	45.17	51.88	47.37	34.97
1	1	1	2.411	36.63	-14.43	2.65	20.55	33.40	30.64	54.74	62.30	61.68	-5.68	3.85	-3.78	44.03	51.79	47.28	34.11
1	1	1	2.423	37.13	-14.44	3.41	20.72	34.15	30.21	53.96	62.02	61.69	-5.72	3.81	-3.77	42.93	51.70	47.21	33.35
1	1	1	2.438	37.60	-14.43	4.21	20.87	34.79	29.76	53.10	61.58	61.66	-5.74	3.79	-3.76	41.90	51.61	47.19	32.73
1	1	1	2.452	38.05	-14.42	5.06	20.97	35.30	29.26	52.17	61.01	61.62	-5.73	3.80	-3.75	40.97	51.54	47.22	32.30
1	1	1	2.466	38.48	-14.41	5.95	21.01	35.68	28.74	51.20	60.35	61.57	-5.69	3.84	-3.74	40.15	51.48	47.33	32.09
1	1	1	2.479	38.89	-14.40	6.86	21.00	35.91	28.19	50.20	59.62	61.52	-5.63	3.90	-3.72	39.46	51.44	47.54	32.14
1	1	1	2.493	39.27	-14.39	7.77	20.92	35.98	27.62	49.20	58.87	61.50	-5.55	3.98	-3.69	38.91	51.44	47.88	32.47
1	1	1	2.506	39.61	-14.38	8.67	20.77	35.88	27.06	48.22	58.12	61.50	-5.43	4.09	-3.65	38.50	51.48	48.38	33.09
1	1	1	2.518	39.89	-14.37	9.57	20.54	35.59	26.49	47.27	57.37	61.55	-5.28	4.19	-3.60	38.20	51.58	49.06	33.99
1	1	1	2.532	40.12	-14.37	10.45	20.23	35.10	25.93	46.33	56.63	61.64	-5.08	4.29	-3.56	38.01	51.76	49.93	35.13
1	1	1	2.545	40.29	-14.37	11.32	19.86	34.40	25.36	45.41	55.90	61.80	-4.84	4.39	-3.54	37.89	52.02	51.00	36.50
1	1	1	2.558	40.42	-14.37	12.16	19.42	33.48	24.79	44.50	55.19	62.03	-4.56	4.48	-3.55	37.84	52.39	52.25	38.03
1	1	1	2.573	40.50	-14.38	12.95	18.93	32.37	24.22	43.60	54.51	62.34	-4.23	4.56	-3.60	37.82	52.88	53.68	39.68
1	1	1	2.586	40.54	-14.40	13.69	18.41	31.09	23.65	42.70	53.89	62.73	-3.88	4.61	-3.70	37.84	53.47	55.26	41.42
1	1	1	2.607	40.57	-14.42	14.34	17.88	29.69	23.09	41.81	53.33	63.19	-3.51	4.64	-3.86	37.88	54.18	56.97	43.19
1	1	1	2.620	40.58	-14.45	14.90	17.37	28.25	22.51	40.93	52.85	63.70	-3.14	4.65	-4.08	37.92	54.98	58.78	44.95
1	1	1	2.633	40.59	-14.48	15.33	16.89	26.82	21.93	40.06	52.46	64.23	-2.78	4.64	-4.32	37.97	55.87	60.67	46.67
1	1	1	2.647	40.61	-14.51	15.65	16.46	25.48	21.33	39.23	52.17	64.75	-2.45	4.62	-4.58	38.02	56.84	62.60	48.31
1	1	1	2.660	40.63	-14.54	15.85	16.12	24.27	20.74	38.44	51.96	65.24	-2.15	4.61	-4.83	38.07	57.90	64.57	49.84
1	1	1	2.675	40.68	-14.57	15.94	15.86	23.24	20.16	37.70	51.82	65.69	-1.90	4.61	-5.06	38.11	59.02	66.52	51.24
1	1	1	2.690	40.75	-14.59	15.91	15.71	22.42	19.59	37.02	51.75	66.08	-1.69	4.64	-5.26	38.16	60.20	68.44	52.49
1	1	1	2.704	40.85	-14.59	15.78	15.68	21.81	19.05	36.40	51.73	66.44	-1.52	4.70	-5.43	38.20	61.42	70.30	53.58
1	1	1	2.717	40.98	-14.57	15.53	15.77	21.40	18.54	35.85	51.75	66.77	-1.37	4.78	-5.58	38.23	62.64	72.05	54.54
1	1	1	2.730	41.13	-14.50	15.21	15.98	21.18	18.09	35.37	51.80	67.09	-1.25	4.90	-5.71	38.26	63.86	73.67	55.35
1	1	1	2.743	41.31	-14.38	14.84	16.31	21.12	17.71	34.94	51.87	67.41	-1.14	5.03	-5.82	38.29	65.05	75.15	56.05
1	1	1	2.756	41.48	-14.19	14.46	16.75	21.19	17.39	34.55	51.96	67.76	-1.02	5.17	-5.92	38.30	66.20	76.48	56.65
1	1	1	2.770	41.64	-13.92	14.13	17.27	21.38	17.14	34.19	52.04	68.12	-0.89	5.30	-6.01	38.31	67.30	77.67	57.17
1	1	1	2.784	41.75	-13.55	13.86	17.87	21.66	16.96	33.83	52.11	68.49	-0.75	5.40	-6.07	38.29	68.33	78.71	57.62
1	1	1	2.796	41.76	-13.08	13.71	18.52	21.99	16.85	33.46	52.17	68.85	-0.57	5.49	-6.11	38.24	69.29	79.61	58.04
1	1	1	2.809	41.64	-12.50	13.71	19.19	22.36	16.79	33.09	52.18	69.17	-0.36	5.54	-6.12	38.16	70.17	80.38	58.45
1	1	1	2.823	41.35	-11.83	13.86	19.86	22.73	16.79	32.72	52.15	69.42	-0.12	5.56	-6.10	38.03	70.95	81.03	58.86
1	1	1	2.836	40.85	-11.10	14.18	20.51	23.10	16.87	32.39	52.03	69.55	0.13	5.57	-6.04	37.84	71.64	81.57	59.27
1	1	1	2.850	40.14	-10.33	14.66	21.09	23.45	17.02	32.09	51.82	69.52	0.39	5.56	-5.94	37.59	72.22	82.02	59.68
1	1	1	2.864	39.23	-9.57	15.29	21.60	23.77	17.26	31.85	51.47	69.31	0.64	5.55	-5.80	37.26	72.66	82.38	60.06
1	1	1	2.876	38.15	-8.84	16.02	22.01	24.06	17.61	31.67	50.98	68.86	0.86	5.53	-5.62	36.86	72.93	82.62	60.39
1	1	1	2.890	36.95	-8.18	16.81	22.32	24.33	18.06	31.56	50.32	68.13	1.03	5.51	-5.38	36.40	73.02	82.72	60.67
1	1	1	2.904	35.65	-7.61	17.61	22.53	24.60	18.64	31.52	49.48	67.08	1.15	5.48	-5.07	35.88	72.90	82.64	60.87
1	1	1	2.917	34.28	-7.14	18.38	22.63	24.87	19.34	31.55	48.46	65.69	1.20	5.46	-4.69	35.31	72.56	82.33	61.01
1	1	1	2.929	32.84	-6.77	19.07	22.64	25.15	20.15	31.65	47.28	63.95	1.17	5.45	-4.23	34.69	72.00	81.77	61.06
1	1	1	2.944	31.33	-6.50	19.68	22.56	25.47	21.03	31.85	45.98	61.89	1.07	5.45	-3.70	34.00	71.19	80.95	61.03
1	1	1	2.957	29.74	-6.31	20.17	22.39	25.81	21.97	32.12	44.61	59.55	0.90	5.48	-3.11	33.23	70.16	79.87	60.90
1	1	1	2.971	28.05	-6.19	20.55	22.16	26.18	22.92	32.49	43.20	56.98	0.68	5.55	-2.45	32.38	68.93	78.57	60.67
1	1	1	2.984	26.27	-6.13	20.81	21.87	26.55	23.88	32.95	41.80	54.25	0.42	5.66	-1.76	31.47	67.55	77.08	60.33
1	1	1	2.997	24.41	-6.10	20.96	21.54	26.91	24.81	33.48	40.46	51.44	0.15	5.81	-1.05	30.52	66.06	75.44	59.87
1	1	1	3.009	22.49	-6.10	21.02	21.18	27.24	25.68	34.07	39.22	48.65	-0.11	6.00	-0.35	29.55	64.50	73.68	59.28
1	1	1	3.023	20.55	-6.12	20.99	20.82	27.49	26.50	34.71	38.11	45.98	-0.34	6.23	0.31	28.62	62.91	71.84	58.59
1	1	1	3.037	18.65	-6.15	20.91	20.46	27.66	27.24	35.40	37.16	43.55	-0.50	6.50	0.92	27.73	61.32	69.96	57.80
1	1	1	3.051	16.86	-6.18	20.81	20.11	27.71	27.90	36.13	36.39	41.43	-0.59	6.80	1.45	26.92	59.75	68.10	56.96
1	1	1	3.065	15.23	-6.22	20.69	19.79	27.64	28.49	36.88	35.81	39.70	-0.60	7.12	1.88	26.21	58.24	66.31	56.11
1	1	1	3.077	13.81	-6.25	20.56	19.50	27.47	29.00	37.65	35.41	38.38	-0.51	7.45	2.21	25.61	56.81	64.62	55.28
1	1	1	3.090	12.61	-6.27	20.42	19.23	27.22	29.42	38.42	35.19	37.49	-0.34	7.77	2.45	25.15	55.46	63.06	54.50
1	1	1	3.105	11.63	-6.29	20.26	19.01	26.95	29.76	39.19	35.14	37.00	-0.09	8.07	2.60	24.83	54.22	61.66	53.79
1	1	1	3.120	10.88	-6.30	20.05	18.82	26.71	30.02	39.94	35.25	36.86	0.22	8.35	2.67	24.65	53.08	60.43	53.18
1	1	1	3.134	10.35	-6.31	19.77	18.67	26.60	30.23	40.69	35.50	37.04	0.56	8.59	2.66	24.60	52.05	59.40	52.67
1	1	1	3.150	10.04	-6.31	19.41	18.57	26.70	30.39	41.45	35.90	37.47	0.89	8.78	2.60	24.70	51.11	58.58	52.28
1	1	1	3.164	9.98	-6.31	18.96	18.53	27.07	30.54	42.24	36.45	38.10	1.19	8.93	2.47	24.91	50.24	57.96	51.99
1	1	1	3.178	10.18	-6.30	18.43	18.54	27.76	30.70	43.08	37.14	38.90	1.40	9.02	2.28	25.25	49.41	57.52	51.81
1	1	1	3.191	10.65	-6.29	17.79	18.60	28.78	30.90	43.96	37.96	39.81	1.50	9.04	2.04	25.70	48.59	57.25	51.71
1	1	1	3.204	11.40	-6.27	17.05	18.71	30.10	31.16	44.90	38.91	40.81	1.47	9.00	1.77	26.23	47.78	57.10	51.67
1	1	1	3.218	12.41	-6.25	16.20	18.87	31.66	31.49	45.87	39.94	41.84	1.29	8.89	1.47	26.85	46.97	57.05	51.68
1	1	1	3.232	13.66	-6.22	15.27	19.07	33.39	31.90	46.87	41.02	42.85	0.96	8.74	1.17	27.52	46.15	57.06	51.71
1	1	1	3.245	15.10	-6.20	14.28	19.30	35.21	32.40	47.86	42.12	43.81	0.50	8.58	0.88	28.25	45.34	57.10	51.74
1	1	1	3.258	16.68	-6.19	13.29	19.54	37.03	32.96	48.84	43.18	44.68	-0.06	8.41	0.60	29.05	44.51	57.13	51.74
1	1	1	3.272	18.32	-6.18	12.36	19.77	38.79	33.57	49.79	44.17	45.45	-0.70	8.26	0.35	29.91	43.68	57.13	51.69
1	1	1	3.284	19.95	-6.18	11.51	19.99	40.40	34.20	50.69	45.08	46.11	-1.37	8.13	0.13	30.81	42.88	57.06	51.55
1	1	1	3.299	21.51	-6.21	10.79	20.18	41.83	34.83	51.55	45.88	46.66	-2.04	8.04	-0.06	31.75	42.11	56.89	51.31
1	1	1	3.312	22.94	-6.27	10.20	20.34	43.01	35.42	52.35	46.57	47.11	-2.66	7.98	-0.22	32.69	41.41	56.59	50.93
1	1	1	3.326	24.21	-6.37	9.73	20.47	43.91	35.96	53.12	47.16	47.50	-3.21	7.94	-0.35	33.61	40.80	56.12	50.38
1	1	1	3.340	25.28	-6.52	9.35	20.56	44.50	36.46	53.84	47.65	47.84	-3.65	7.91	-0.46	34.47	40.29	55.47	49.64
1	1	1	3.358	26.13	-6.73	9.06	20.62	44.74	36.92	54.52	48.06	48.17	-3.97	7.89	-0.55	35.24	39.89	54.62	48.72
1	1	1	3.372	26.74	-7.00	8.82	20.66	44.63	37.34	55.18	48.41	48.51	-4.16	7.86	-0.62	35.89	39.58	53.59	47.62
1	1	1	3.385	27.09	-7.34	8.62	20.66	44.16	37.73	55.83	48.72	48.86	-4.19	7.83	-0.69	36.40	39.37	52.39	46.38
1	1	1	3.399	27.17	-7.74	8.45	20.63	43.34	38.10	56.47	48.99	49.25	-4.07	7.79	-0.74	36.72	39.25	51.09	45.08
1	1	1	3.413	26.97	-8.19	8.31	20.57	42.20	38.43	57.11	49.23	49.65	-3.79	7.75	-0.77	36.84	39.22	49.76	43.80
1	1	1	3.426	26.47	-8.67	8.19	20.47	40.80	38.70	57.71	49.43	50.05	-3.35	7.73	-0.78	36.75	39.26	48.49	42.64
1	1	1	3.440	25.69	-9.15	8.12	20.34	39.22	38.88	58.25	49.55	50.37	-2.75	7.74	-0.76	36.43	39.39	47.38	41.68
1	1	1	3.458	24.61	-9.61	8.12	20.17	37.56	38.95	58.67	49.56	50.58	-2.01	7.78	-0.69	35.93	39.60	46.52	40.97
1	1	1	3.471	23.26	-10.02	8.22	19.96	35.94	38.88	58.93	49.42	50.58	-1.16	7.87	-0.55	35.26	39.91	45.98	40.57
1	1	1	3.486	21.68	-10.38	8.43	19.71	34.44	38.68	59.00	49.11	50.33	-0.23	8.01	-0.34	34.49	40.32	45.80	40.49
1	1	1	3.500	19.92	-10.66	8.77	19.43	33.13	38.34	58.88	48.61	49.77	0.73	8.17	-0.04	33.69	40.83	46.01	40.74
1	1	1	3.513	18.05	-10.86	9.20	19.14	32.07	37.88	58.56	47.93	48.90	1.64	8.35	0.32	32.92	41.43	46.61	41.32
1	1	1	3.525	16.15	-11.00	9.71	18.85	31.28	37.33	58.09	47.08	47.72	2.46	8.55	0.73	32.23	42.12	47.55	42.21
1	1	1	3.538	14.29	-11.06	10.27	18.58	30.77	36.72	57.51	46.10	46.30	3.13	8.73	1.16	31.65	42.85	48.78	43.37
1	1	1	3.552	12.58	-11.05	10.85	18.35	30.54	36.10	56.85	45.06	44.72	3.62	8.90	1.56	31.18	43.58	50.20	44.74
1	1	1	3.565	11.10	-10.96	11.42	18.16	30.58	35.51	56.19	44.03	43.08	3.88	9.02	1.91	30.83	44.25	51.69	46.21
1	1	1	3.578	9.93	-10.80	11.94	18.04	30.87	34.99	55.56	43.09	41.50	3.90	9.08	2.19	30.58	44.80	53.14	47.70
1	1	1	3.590	9.15	-10.56	12.39	17.98	31.40	34.57	55.00	42.29	40.06	3.67	9.08	2.36	30.41	45.21	54.45	49.11
1	1	1	3.604	8.78	-10.25	12.72	18.01	32.14	34.26	54.54	41.66	38.84	3.23	9.00	2.43	30.31	45.44	55.58	50.37
1	1	1	3.617	8.84	-9.86	12.91	18.12	33.04	34.08	54.17	41.21	37.87	2.60	8.85	2.40	30.26	45.49	56.48	51.44
1	1	1	3.631	9.30	-9.42	12.93	18.30	34.08	34.02	53.90	40.96	37.17	1.85	8.64	2.29	30.26	45.35	57.18	52.31
1	1	1	3.646	10.11	-8.92	12.78	18.54	35.18	34.08	53.73	40.88	36.73	1.04	8.39	2.12	30.27	45.04	57.68	52.97
1	1	1	3.658	11.20	-8.42	12.48	18.83	36.31	34.24	53.65	40.95	36.50	0.23	8.11	1.92	30.31	44.59	58.01	53.44
1	1	1	3.672	12.49	-7.94	12.06	19.12	37.42	34.48	53.66	41.14	36.48	-0.53	7.83	1.70	30.35	44.03	58.20	53.75
1	1	1	3.685	13.87	-7.50	11.55	19.42	38.44	34.80	53.73	41.40	36.60	-1.20	7.57	1.48	30.40	43.41	58.29	53.93
1	1	1	3.698	15.27	-7.12	11.01	19.69	39.35	35.14	53.88	41.71	36.82	-1.74	7.35	1.28	30.45	42.77	58.30	54.01
1	1	1	3.711	16.61	-6.81	10.48	19.94	40.09	35.49	54.10	42.01	37.09	-2.14	7.18	1.11	30.49	42.17	58.26	54.02
1	1	1	3.724	17.84	-6.58	9.98	20.14	40.62	35.81	54.38	42.28	37.38	-2.40	7.09	0.97	30.54	41.65	58.20	53.99
1	1	1	3.738	18.91	-6.41	9.56	20.30	40.92	36.09	54.71	42.52	37.65	-2.50	7.05	0.88	30.57	41.26	58.13	53.92
1	1	1	3.751	19.82	-6.29	9.21	20.42	40.93	36.32	55.07	42.69	37.90	-2.46	7.08	0.82	30.60	41.02	58.07	53.86
1	1	1	3.764	20.57	-6.22	8.93	20.51	40.65	36.50	55.45	42.80	38.11	-2.28	7.15	0.80	30.62	40.98	58.04	53.80
1	1	1	3.777	21.16	-6.18	8.73	20.57	40.06	36.64	55.81	42.85	38.28	-1.98	7.26	0.81	30.62	41.11	58.06	53.78
1	1	1	3.789	21.64	-6.17	8.59	20.60	39.15	36.73	56.13	42.81	38.41	-1.55	7.39	0.84	30.60	41.42	58.14	53.80
1	1	1	3.804	22.04	-6.17	8.50	20.61	37.96	36.79	56.40	42.70	38.51	-1.04	7.53	0.89	30.56	41.89	58.30	53.87
1	1	1	3.816	22.38	-6.18	8.46	20.62	36.53	36.82	56.62	42.51	38.58	-0.45	7.69	0.94	30.49	42.47	58.54	54.01
1	1	1	3.830	22.70	-6.21	8.44	20.61	34.94	36.83	56.78	42.23	38.61	0.19	7.86	0.99	30.37	43.15	58.88	54.23
1	1	1	3.844	23.00	-6.23	8.44	20.60	33.29	36.83	56.90	41.87	38.62	0.84	8.04	1.02	30.22	43.88	59.32	54.54
1	1	1	3.859	23.31	-6.25	8.45	20.59	31.65	36.82	56.98	41.44	38.60	1.47	8.23	1.02	30.01	44.64	59.84	54.94
1	1	1	3.880	23.61	-6.27	8.47	20.57	30.10	36.81	57.03	40.95	38.56	2.07	8.42	0.99	29.75	45.41	60.44	55.41
1	1	1	3.893	23.89	-6.29	8.50	20.56	28.71	36.79	57.05	40.43	38.49	2.61	8.61	0.95	29.45	46.17	61.09	55.94
1	1	1	3.907	24.13	-6.30	8.52	20.55	27.50	36.78	57.06	39.90	38.39	3.08	8.80	0.90	29.10	46.90	61.75	56.50
1	1	1	3.921	24.33	-6.31	8.54	20.54	26.50	36.76	57.05	39.38	38.25	3.48	8.97	0.84	28.74	47.61	62.39	57.06
1	1	1	3.936	24.49	-6.32	8.56	20.53	25.69	36.75	57.04	38.90	38.07	3.81	9.12	0.80	28.39	48.29	63.00	57.59
1	1	1	3.948	24.60	-6.32	8.57	20.53	25.07	36.74	57.02	38.47	37.85	4.07	9.25	0.78	28.06	48.92	63.54	58.07
1	1	1	3.961	24.69	-6.33	8.58	20.53	24.61	36.73	57.00	38.11	37.60	4.28	9.36	0.78	27.76	49.47	64.00	58.48
1	1	1	3.973	24.74	-6.33	8.58	20.52	24.29	36.73	56.99	37.82	37.32	4.46	9.44	0.80	27.49	49.93	64.36	58.81
1	1	1	3.986	24.76	-6.33	8.58	20.52	24.08	36.72	56.97	37.60	37.03	4.62	9.51	0.85	27.24	50.29	64.64	59.07
1	1	1	4.002	24.77	-6.33	8.57	20.52	23.96	36.72	56.96	37.44	36.76	4.78	9.55	0.91	27.00	50.57	64.84	59.28
1	1	1	4.014	24.76	-6.33	8.56	20.52	23.92	36.72	56.95	37.31	36.51	4.95	9.58	0.96	26.75	50.76	64.97	59.45
1	1	1	4.029	24.75	-6.33	8.55	20.52	23.92	36.72	56.95	37.22	36.30	5.12	9.61	1.01	26.48	50.89	65.05	59.59
1	1	1	4.042	24.73	-6.33	8.54	20.52	23.95	36.72	56.94	37.13	36.14	5.32	9.63	1.05	26.18	50.97	65.09	59.73
1	1	1	4.054	24.70	-6.32	8.53	20.52	23.99	36.72	56.94	37.05	36.01	5.51	9.64	1.06	25.85	51.00	65.10	59.89
1	1	1	4.068	24.67	-6.32	8.53	20.52	24.05	36.72	56.93	36.95	35.92	5.70	9.67	1.07	25.49	51.01	65.09	60.07
1	1	1	4.082	24.64	-6.32	8.53	20.52	24.09	36.72	56.93	36.83	35.86	5.86	9.69	1.05	25.13	51.00	65.07	60.28
1	1	1	4.094	24.62	-6.32	8.55	20.52	24.14	36.72	56.93	36.69	35.82	6.00	9.73	1.01	24.79	50.97	65.04	60.53
1	1	1	4.108	24.60	-6.32	8.59	20.52	24.16	36.72	56.93	36.51	35.80	6.11	9.77	0.96	24.48	50.94	65.01	60.80
1	1	1	4.120	24.58	-6.32	8.65	20.53	24.17	36.72	56.93	36.31	35.80	6.20	9.81	0.90	24.23	50.91	64.98	61.09
1	1	1	4.133	24.59	-6.32	8.74	20.53	24.16	36.72	56.93	36.11	35.80	6.26	9.86	0.83	24.02	50.89	64.96	61.37
1	1	1	4.146	24.61	-6.32	8.87	20.53	24.13	36.72	56.94	35.92	35.81	6.30	9.91	0.77	23.87	50.86	64.94	61.63
1	1	1	4.162	24.65	-6.32	9.03	20.53	24.07	36.72	56.94	35.75	35.82	6.33	9.95	0.71	23.76	50.84	64.92	61.84
1	1	1	4.174	24.72	-6.32	9.23	20.53	23.99	36.72	56.94	35.62	35.84	6.34	9.98	0.66	23.68	50.83	64.91	62.02
1	1	1	4.187	24.84	-6.32	9.46	20.53	23.90	36.72	56.94	35.53	35.85	6.34	10.00	0.63	23.64	50.81	64.90	62.15
1	1	1	4.199	24.99	-6.32	9.71	20.53	23.79	36.72	56.94	35.47	35.86	6.34	10.02	0.61	23.63	50.80	64.89	62.25
1	1	1	4.213	25.20	-6.32	9.97	20.53	23.67	36.73	56.94	35.46	35.87	6.33	10.02	0.60	23.63	50.80	64.89	62.31
1	1	1	4.226	25.45	-6.32	10.20	20.53	23.55	36.73	56.94	35.47	35.88	6.32	10.02	0.60	23.65	50.80	64.89	62.35
1	1	1	4.238	25.76	-6.32	10.41	20.53	23.45	36.73	56.94	35.52	35.88	6.31	10.01	0.61	23.67	50.79	64.89	62.37
1	1	1	4.253	26.09	-6.32	10.57	20.53	23.36	36.73	56.94	35.58	35.89	6.30	10.00	0.63	23.70	50.79	64.89	62.38
1	1	1	4.266	26.44	-6.32	10.67	20.53	23.29	36.73	56.94	35.65	35.89	6.30	9.98	0.65	23.73	50.79	64.89	62.38
1	1	1	4.278	26.77	-6.32	10.72	20.53	23.23	36.73	56.94	35.71	35.89	6.29	9.97	0.67	23.76	50.80	64.89	62.37
1	1	1	4.290	27.08	-6.32	10.72	20.53	23.19	36.73	56.94	35.78	35.89	6.29	9.95	0.69	23.79	50.80	64.89	62.36
1	1	1	4.303	27.33	-6.32	10.68	20.53	23.16	36.72	56.94	35.83	35.89	6.28	9.94	0.71	23.82	50.80	64.89	62.34
1	1	1	4.317	27.54	-6.32	10.60	20.53	23.15	36.72	56.94	35.87	35.89	6.28	9.93	0.73	23.83	50.80	64.90	62.33
1	1	1	4.330	27.69	-6.32	10.50	20.53	23.14	36.71	56.94	35.91	35.89	6.28	9.92	0.74	23.83	50.80	64.90	62.32
1	1	1	4.343	27.81	-6.32	10.40	20.53	23.13	36.71	56.94	35.93	35.89	6.28	9.91	0.75	23.81	50.80	64.90	62.31
1	1	1	4.356	27.88	-6.32	10.30	20.53	23.14	36.69	56.94	35.95	35.89	6.28	9.91	0.75	23.77	50.80	64.90	62.30
1	1	1	4.369	27.93	-6.32	10.22	20.53	23.14	36.68	56.94	35.96	35.89	6.28	9.91	0.76	23.69	50.80	64.90	62.30
1	1	1	4.381	27.95	-6.32	10.17	20.53	23.14	36.66	56.94	35.96	35.89	6.29	9.91	0.76	23.57	50.80	64.90	62.29
1	1	1	4.394	27.96	-6.32	10.14	20.53	23.15	36.64	56.94	35.97	35.89	6.29	9.91	0.76	23.40	50.80	64.90	62.29
1	1	1	4.409	27.95	-6.32	10.13	20.53	23.15	36.63	56.94	35.97	35.89	6.29	9.91	0.76	23.18	50.80	64.90	62.29
1	1	1	4.422	27.94	-6.32	10.12	20.53	23.16	36.61	56.94	35.96	35.89	6.30	9.91	0.76	22.90	50.80	64.90	62.29
1	1	1	4.436	27.93	-6.32	10.13	20.53	23.16	36.59	56.94	35.96	35.89	6.30	9.91	0.76	22.58	50.80	64.90	62.29
1	1	1	4.449	27.91	-6.32	10.14	20.53	23.17	36.59	56.94	35.96	35.89	6.30	9.91	0.76	22.22	50.80	64.90	62.29
1	1	1	4.462	27.90	-6.32	10.15	20.53	23.17	36.60	56.94	35.96	35.89	6.30	9.91	0.76	21.85	50.80	64.90	62.29
1	1	1	4.475	27.88	-6.32	10.16	20.53	23.17	36.62	56.94	35.95	35.89	6.29	9.91	0.75	21.49	50.80	64.90	62.29
1	1	1	4.487	27.87	-6.32	10.17	20.53	23.17	36.68	56.94	35.95	35.89	6.29	9.91	0.75	21.17	50.80	64.90	62.29
1	1	1	4.499	27.86	-6.32	10.18	20.53	23.17	36.78	56.94	35.95	35.89	6.27	9.91	0.75	20.89	50.80	64.90	62.29
1	1	1	4.513	27.86	-6.32	10.19	20.53	23.17	36.91	56.94	35.95	35.89	6.25	9.91	0.75	20.67	50.80	64.90	62.29
1	1	1	4.525	27.85	-6.32	10.20	20.53	23.17	37.11	56.94	35.95	35.89	6.22	9.91	0.75	20.51	50.80	64.90	62.29
1	1	1	4.537	27.85	-6.32	10.20	20.53	23.17	37.36	56.94	35.95	35.89	6.18	9.91	0.75	20.38	50.80	64.90	62.29
1	1	1	4.549	27.85	-6.32	10.21	20.53	23.17	37.68	56.94	35.94	35.89	6.13	9.91	0.75	20.30	50.80	64.90	62.29
1	1	1	4.562	27.84	-6.32	10.21	20.53	23.17	38.05	56.94	35.94	35.89	6.07	9.91	0.75	20.25	50.80	64.90	62.29
1	1	1	4.574	27.84	-6.32	10.21	20.53	23.17	38.46	56.94	35.94	35.89	6.01	9.91	0.75	20.23	50.80	64.90	62.29
1	1	1	4.588	27.84	-6.32	10.21	20.53	23.17	38.89	56.94	35.94	35.89	5.94	9.91	0.75	20.22	50.80	64.90	62.29
1	1	1	4.601	27.85	-6.32	10.21	20.53	23.17	39.30	56.94	35.94	35.89	5.87	9.91	0.75	20.23	50.80	64.90	62.29
1	1	1	4.613	27.85	-6.32	10.21	20.53	23.17	39.67	56.94	35.94	35.89	5.82	9.91	0.75	20.24	50.80	64.90	62.29
1	1	1	4.625	27.85	-6.32	10.21	20.53	23.17	39.99	56.94	35.94	35.89	5.77	9.91	0.75	20.25	50.80	64.90	62.29
1	1	1	4.637	27.85	-6.32	10.21	20.53	23.17	40.24	56.94	35.94	35.89	5.73	9.91	0.75	20.27	50.80	64.90	62.29
1	1	1	4.649	27.85	-6.32	10.21	20.53	23.17	40.44	56.94	35.95	35.89	5.70	9.91	0.75	20.29	50.80	64.90	62.29
1	1	1	4.663	27.85	-6.32	10.21	20.53	23.17	40.58	56.94	35.95	35.89	5.68	9.91	0.75	20.30	50.80	64.90	62.29
1	1	1	4.676	27.85	-6.32	10.21	20.53	23.17	40.67	56.94	35.95	35.89	5.66	9.91	0.75	20.31	50.80	64.90	62.29
1	1	1	4.689	27.85	-6.32	10.21	20.53	23.17	40.73	56.94	35.95	35.89	5.65	9.91	0.75	20.32	50.80	64.90	62.29
1	1	1	4.701	27.85	-6.32	10.21	20.53	23.16	40.75	56.94	35.95	35.89	5.65	9.91	0.75	20.33	50.80	64.90	62.29
1	1	1	4.714	27.85	-6.32	10.21	20.53	23.16	40.76	56.94	35.95	35.89	5.65	9.91	0.75	20.34	50.80	64.90	62.29
1	1	1	4.726	27.85	-6.32	10.21	20.53	23.15	40.76	56.94	35.95	35.89	5.65	9.91	0.75	20.34	50.80	64.90	62.29
1	1	1	4.738	27.85	-6.32	10.21	20.53	23.15	40.74	56.94	35.95	35.89	5.65	9.91	0.75	20.34	50.80	64.90	62.29
1	1	1	4.754	27.85	-6.32	10.21	20.53	23.14	40.73	56.94	35.95	35.89	5.65	9.91	0.75	20.34	50.80	64.90	62.29
1	1	1	4.766	27.85	-6.32	10.21	20.53	23.14	40.71	56.94	35.95	35.89	5.65	9.91	0.75	20.34	50.80	64.90	62.29
1	1	1	4.779	27.85	-6.32	10.21	20.53	23.14	40.69	56.94	35.95	35.89	5.66	9.91	0.75	20.34	50.80	64.90	62.29
1	1	1	4.791	27.85	-6.32	10.21	20.53	23.13	40.67	56.94	35.95	35.89	5.66	9.91	0.75	20.34	50.80	64.90	62.29
1	1	1	4.804	27.85	-6.32	10.21	20.53	23.14	40.66	56.94	35.95	35.89	5.66	9.91	0.75	20.34	50.80	64.89	62.29
1	1	1	4.818	27.85	-6.32	10.21	20.53	23.15	40.65	56.94	35.95	35.89	5.66	9.91	0.75	20.34	50.80	64.88	62.29
1	1	1	4.832	27.85	-6.32	10.21	20.53	23.16	40.64	56.94	35.95	35.89	5.67	9.91	0.75	20.34	50.80	64.87	62.29
1	1	1	4.846	27.85	-6.32	10.21	20.53	23.19	40.63	56.94	35.95	35.89	5.67	9.91	0.75	20.34	50.80	64.86	62.28
1	1	1	4.859	27.85	-6.32	10.21	20.53	23.23	40.63	56.94	35.95	35.89	5.67	9.91	0.75	20.34	50.80	64.85	62.28
1	1	1	4.872	27.85	-6.32	10.21	20.53	23.28	40.62	56.94	35.95	35.89	5.67	9.91	0.75	20.34	50.80	64.83	62.27
1	1	1	4.884	27.85	-6.32	10.21	20.53	23.35	40.62	56.94	35.95	35.89	5.67	9.91	0.75	20.34	50.80	64.81	62.26
1	1	1	4.897	27.85	-6.32	10.21	20.53	23.43	40.62	56.94	35.95	35.89	5.67	9.91	0.75	20.34	50.80	64.80	62.25
1	1	1	4.909	27.85	-6.32	10.20	20.53	23.54	40.62	56.94	35.95	35.89	5.67	9.91	0.75	20.34	50.80	64.78	62.23
1	1	1	4.921	27.85	-6.32	10.20	20.53	23.65	40.62	56.94	35.95	35.89	5.67	9.91	0.75	20.34	50.80	64.78	62.22
1	1	1	4.934	27.84	-6.32	10.20	20.53	23.76	40.62	56.94	35.95	35.89	5.67	9.91	0.75	20.34	50.80	64.79	62.21
1	1	1	4.946	27.84	-6.32	10.20	20.53	23.88	40.63	56.94	35.95	35.89	5.67	9.91	0.75	20.34	50.80	64.81	62.20
1	1	1	4.958	27.84	-6.32	10.20	20.53	23.97	40.63	56.94	35.95	35.89	5.67	9.91	0.75	20.34	50.80	64.86	62.19
1	1	1	4.971	27.84	-6.32	10.20	20.53	24.06	40.63	56.94	35.95	35.89	5.67	9.91	0.75	20.34	50.80	64.95	62.20
1	1	1	4.984	27.85	-6.32	10.20	20.53	24.12	40.63	56.94	35.95	35.89	5.67	9.91	0.75	20.34	50.80	65.07	62.22
1	1	1	4.996	27.85	-6.32	10.21	20.53	24.17	40.63	56.94	35.95	35.89	5.67	9.91	0.75	20.34	50.80	65.24	62.26
1	1	1	5.008	27.85	-6.32	10.21	20.53	24.20	40.63	56.94	35.95	35.89	5.67	9.91	0.75	20.33	50.80	65.46	62.33
1	1	1	5.020	27.86	-6.32	10.21	20.53	24.22	40.63	56.94	35.95	35.89	5.67	9.91	0.75	20.32	50.80	65.74	62.43
1	1	1	5.034	27.87	-6.32	10.21	20.53	24.24	40.63	56.94	35.95	35.89	5.67	9.91	0.75	20.31	50.80	66.07	62.57
1	1	1	5.046	27.88	-6.32	10.22	20.53	24.25	40.63	56.94	35.95	35.89	5.67	9.91	0.75	20.30	50.80	66.44	62.76
1	1	1	5.058	27.89	-6.32	10.22	20.53	24.26	40.63	56.94	35.95	35.89	5.67	9.91	0.75	20.29	50.80	66.82	62.99
1	1	1	5.070	27.91	-6.32	10.23	20.53	24.27	40.63	56.94	35.95	35.89	5.67	9.91	0.75	20.27	50.80	67.18	63.26
1	1	1	5.083	27.92	-6.32	10.24	20.53	24.30	40.63	56.94	35.95	35.89	5.67	9.91	0.75	20.25	50.80	67.51	63.56
1	1	1	5.096	27.94	-6.32	10.25	20.53	24.33	40.63	56.94	35.95	35.89	5.67	9.91	0.75	20.24	50.80	67.79	63.88
1	1	1	5.108	27.95	-6.32	10.26	20.53	24.38	40.63	56.94	35.95	35.89	5.66	9.91	0.75	20.23	50.80	68.02	64.18
1	1	1	5.120	27.96	-6.32	10.26	20.53	24.44	40.63	56.94	35.95	35.89	5.66	9.91	0.75	20.22	50.80	68.19	64.45
1	1	1	5.134	27.96	-6.32	10.26	20.53	24.52	40.63	56.94	35.95	35.89	5.66	9.91	0.75	20.23	50.80	68.31	64.69
1	1	1	5.146	27.95	-6.32	10.26	20.53	24.62	40.63	56.94	35.94	35.89	5.66	9.91	0.75	20.25	50.80	68.40	64.87
1	1	1	5.158	27.92	-6.32	10.25	20.53	24.73	40.63	56.94	35.94	35.89	5.66	9.91	0.75	20.30	50.80	68.45	65.01
1	1	1	5.170	27.86	-6.32	10.22	20.53	24.85	40.63	56.94	35.93	35.89	5.66	9.92	0.75	20.38	50.80	68.47	65.11
1	1	1	5.185	27.76	-6.32	10.18	20.53	24.96	40.63	56.94	35.92	35.89	5.67	9.92	0.74	20.51	50.80	68.48	65.18
1	1	1	5.198	27.63	-6.32	10.12	20.54	25.06	40.63	56.94	35.91	35.89	5.67	9.92	0.74	20.67	50.80	68.47	65.23
1	1	1	5.212	27.44	-6.32	10.03	20.54	25.15	40.63	56.94	35.89	35.89	5.67	9.93	0.74	20.89	50.80	68.46	65.25
1	1	1	5.224	27.20	-6.32	9.92	20.54	25.22	40.63	56.94	35.88	35.89	5.67	9.93	0.73	21.17	50.80	68.45	65.25
1	1	1	5.236	26.91	-6.32	9.78	20.55	25.27	40.63	56.94	35.86	35.88	5.68	9.93	0.73	21.49	50.80	68.43	65.25
1	1	1	5.250	26.57	-6.32	9.62	20.55	25.31	40.63	56.94	35.84	35.88	5.68	9.94	0.73	21.85	50.80	68.41	65.24
1	1	1	5.264	26.21	-6.32	9.44	20.56	25.33	40.63	56.94	35.83	35.87	5.69	9.94	0.72	22.22	50.80	68.40	65.22
1	1	1	5.277	25.83	-6.32	9.25	20.56	25.35	40.63	56.94	35.83	35.86	5.70	9.94	0.73	22.58	50.80	68.38	65.21
1	1	1	5.289	25.45	-6.32	9.08	20.56	25.36	40.63	56.94	35.83	35.85	5.71	9.94	0.73	22.90	50.80	68.37	65.20
1	1	1	5.301	25.08	-6.32	8.92	20.56	25.36	40.63	56.94	35.86	35.84	5.71	9.94	0.75	23.17	50.80	68.37	65.18
1	1	1	5.314	24.71	-6.32	8.80	20.56	25.36	40.63	56.94	35.91	35.82	5.72	9.92	0.77	23.39	50.80	68.36	65.17
1	1	1	5.328	24.32	-6.32	8.71	20.55	25.36	40.63	56.94	35.99	35.81	5.72	9.90	0.79	23.56	50.80	68.36	65.17
1	1	1	5.340	23.92	-6.32	8.66	20.54	25.35	40.63	56.94	36.12	35.80	5.72	9.86	0.84	23.68	50.80	68.36	65.16
1	1	1	5.353	23.50	-6.32	8.65	20.51	25.35	40.63	56.94	36.29	35.80	5.71	9.82	0.89	23.76	50.80	68.35	65.16
1	1	1	5.365	23.05	-6.32	8.69	20.47	25.35	40.63	56.94	36.51	35.81	5.68	9.76	0.95	23.81	50.80	68.35	65.15
1	1	1	5.378	22.59	-6.32	8.77	20.42	25.34	40.63	56.94	36.79	35.82	5.64	9.68	1.03	23.84	50.80	68.35	65.15
1	1	1	5.390	22.11	-6.32	8.90	20.35	25.34	40.63	56.94	37.12	35.86	5.59	9.59	1.12	23.84	50.80	68.35	65.15
1	1	1	5.403	21.62	-6.32	9.06	20.26	25.35	40.63	56.94	37.48	35.92	5.51	9.49	1.20	23.84	50.80	68.36	65.15
1	1	1	5.417	21.12	-6.32	9.27	20.16	25.35	40.63	56.94	37.86	36.02	5.40	9.39	1.28	23.83	50.80	68.36	65.15
1	1	1	5.429	20.62	-6.32	9.50	20.05	25.35	40.63	56.94	38.23	36.14	5.28	9.28	1.34	23.81	50.80	68.36	65.15
1	1	1	5.441	20.12	-6.32	9.74	19.93	25.36	40.63	56.94	38.56	36.31	5.12	9.19	1.38	23.80	50.80	68.36	65.15
1	1	1	5.454	19.63	-6.32	9.97	19.82	25.37	40.63	56.94	38.84	36.52	4.95	9.12	1.38	23.78	50.79	68.36	65.15
1	1	1	5.467	19.16	-6.32	10.18	19.72	25.37	40.63	56.94	39.06	36.76	4.78	9.06	1.36	23.77	50.79	68.36	65.15
1	1	1	5.483	18.70	-6.32	10.35	19.63	25.37	40.63	56.94	39.23	37.03	4.61	9.01	1.30	23.75	50.79	68.36	65.15
1	1	1	5.495	18.27	-6.32	10.50	19.56	25.37	40.63	56.94	39.36	37.31	4.46	8.98	1.23	23.75	50.78	68.36	65.15
1	1	1	5.507	17.86	-6.32	10.61	19.51	25.36	40.63	56.94	39.44	37.59	4.33	8.95	1.15	23.74	50.78	68.36	65.15
1	1	1	5.519	17.48	-6.32	10.69	19.47	25.34	40.63	56.94	39.49	37.83	4.22	8.94	1.08	23.73	50.78	68.36	65.15
1	1	1	5.533	17.13	-6.32	10.75	19.44	25.31	40.63	56.94	39.52	38.04	4.14	8.93	1.00	23.73	50.77	68.36	65.15
1	1	1	5.545	16.80	-6.32	10.78	19.43	25.26	40.63	56.94	39.53	38.20	4.09	8.93	0.94	23.73	50.78	68.36	65.15
1	1	1	5.557	16.48	-6.32	10.81	19.42	25.19	40.63	56.94	39.52	38.33	4.05	8.93	0.89	23.73	50.78	68.36	65.15
1	1	1	5.569	16.16	-6.32	10.82	19.42	25.11	40.63	56.94	39.51	38.42	4.02	8.94	0.86	23.73	50.80	68.36	65.15
1	1	1	5.582	15.85	-6.32	10.83	19.42	25.00	40.63	56.94	39.49	38.48	4.01	8.94	0.83	23.73	50.82	68.36	65.15
1	1	1	5.595	15.55	-6.32	10.84	19.42	24.87	40.63	56.94	39.47	38.51	4.01	8.95	0.81	23.73	50.85	68.36	65.15
1	1	1	5.607	15.28	-6.32	10.84	19.43	24.73	40.63	56.94	39.46	38.52	4.01	8.95	0.80	23.72	50.89	68.36	65.15
1	1	1	5.619	15.05	-6.33	10.85	19.44	24.58	40.63	56.94	39.44	38.52	4.01	8.96	0.80	23.72	50.95	68.36	65.15
1	1	1	5.633	14.86	-6.33	10.85	19.44	24.44	40.63	56.94	39.42	38.50	4.02	8.96	0.80	23.71	51.02	68.36	65.15
1	1	1	5.645	14.72	-6.34	10.85	19.44	24.31	40.63	56.94	39.40	38.48	4.03	8.96	0.80	23.70	51.10	68.36	65.15
1	1	1	5.657	14.61	-6.35	10.85	19.45	24.20	40.63	56.94	39.38	38.45	4.04	8.97	0.81	23.68	51.19	68.36	65.15
1	1	1	5.670	14.54	-6.36	10.84	19.45	24.11	40.63	56.94	39.36	38.43	4.05	8.97	0.81	23.66	51.28	68.36	65.15
1	1	1	5.684	14.49	-6.37	10.81	19.45	24.04	40.63	56.94	39.34	38.40	4.05	8.97	0.82	23.63	51.37	68.36	65.15
1	1	1	5.697	14.47	-6.38	10.76	19.46	24.00	40.63	56.94	39.32	38.38	4.06	8.97	0.82	23.61	51.45	68.36	65.15
1	1	1	5.710	14.46	-6.39	10.68	19.46	23.96	40.63	56.94	39.30	38.36	4.07	8.97	0.82	23.58	51.51	68.36	65.15
1	1	1	5.723	14.46	-6.40	10.56	19.46	23.94	40.63	56.94	39.29	38.36	4.08	8.97	0.81	23.56	51.55	68.36	65.15
1	1	1	5.735	14.47	-6.40	10.40	19.46	23.94	40.63	56.93	39.27	38.38	4.08	8.97	0.80	23.54	51.58	68.36	65.15
1	1	1	5.747	14.48	-6.40	10.20	19.46	23.93	40.63	56.92	39.27	38.42	4.09	8.97	0.78	23.55	51.59	68.36	65.15
1	1	1	5.761	14.50	-6.38	9.94	19.45	23.94	40.63	56.92	39.28	38.49	4.10	8.96	0.76	23.57	51.59	68.36	65.15
1	1	1	5.774	14.52	-6.34	9.63	19.45	23.95	40.63	56.90	39.31	38.59	4.11	8.95	0.72	23.63	51.58	68.36	65.15
1	1	1	5.787	14.54	-6.29	9.29	19.45	23.95	40.63	56.89	39.36	38.75	4.12	8.93	0.68	23.73	51.57	68.36	65.15
1	1	1	5.799	14.55	-6.21	8.94	19.45	23.97	40.63	56.88	39.45	38.95	4.12	8.92	0.62	23.89	51.56	68.36	65.15
1	1	1	5.811	14.57	-6.09	8.60	19.45	23.98	40.63	56.86	39.58	39.20	4.13	8.89	0.56	24.11	51.55	68.36	65.15
1	1	1	5.825	14.59	-5.94	8.30	19.45	23.99	40.63	56.85	39.77	39.49	4.12	8.87	0.50	24.42	51.55	68.36	65.15
1	1	1	5.837	14.61	-5.76	8.04	19.44	24.00	40.63	56.84	40.01	39.83	4.11	8.84	0.44	24.81	51.58	68.36	65.15
1	1	1	5.850	14.63	-5.54	7.83	19.44	24.01	40.63	56.83	40.30	40.18	4.08	8.81	0.39	25.28	51.63	68.36	65.15
1	1	1	5.863	14.65	-5.29	7.67	19.44	24.01	40.63	56.84	40.66	40.56	4.04	8.79	0.36	25.83	51.72	68.36	65.15
1	1	1	5.876	14.67	-5.04	7.56	19.44	24.02	40.63	56.87	41.05	40.94	3.97	8.77	0.33	26.43	51.86	68.36	65.15
1	1	1	5.905	14.68	-4.80	7.48	19.44	24.01	40.63	56.91	41.47	41.35	3.89	8.77	0.30	27.08	52.06	68.36	65.15
1	1	1	5.917	14.68	-4.58	7.44	19.44	24.00	40.63	56.99	41.89	41.77	3.77	8.77	0.27	27.75	52.32	68.36	65.15
1	1	1	5.929	14.67	-4.40	7.41	19.44	23.98	40.63	57.10	42.33	42.21	3.63	8.79	0.23	28.45	52.65	68.36	65.15
1	1	1	5.944	14.63	-4.25	7.41	19.44	23.96	40.63	57.25	42.75	42.67	3.46	8.80	0.19	29.16	53.04	68.36	65.15
1	1	1	5.956	14.57	-4.14	7.41	19.44	23.91	40.63	57.46	43.17	43.13	3.27	8.82	0.14	29.86	53.48	68.35	65.15
1	1	1	5.969	14.48	-4.06	7.43	19.44	23.85	40.63	57.71	43.56	43.58	3.08	8.84	0.09	30.54	53.94	68.34	65.15
1	1	1	5.982	14.34	-4.02	7.44	19.44	23.78	40.63	58.00	43.92	44.02	2.90	8.87	0.03	31.18	54.39	68.33	65.15
1	1	1	5.996	14.15	-3.99	7.46	19.44	23.68	40.62	58.32	44.23	44.44	2.73	8.92	-0.03	31.79	54.81	68.32	65.15
1	1	1	6.009	13.91	-3.99	7.47	19.44	23.58	40.62	58.66	44.50	44.83	2.60	8.97	-0.10	32.34	55.18	68.31	65.15
1	1	1	6.021	13.62	-4.00	7.48	19.44	23.46	40.61	58.97	44.74	45.19	2.51	9.02	-0.17	32.83	55.51	68.29	65.15
1	1	1	6.033	13.28	-4.02	7.49	19.44	23.34	40.60	59.26	44.95	45.50	2.46	9.05	-0.22	33.23	55.80	68.27	65.15
1	1	1	6.046	12.90	-4.04	7.50	19.44	23.24	40.59	59.49	45.16	45.78	2.44	9.07	-0.26	33.56	56.08	68.26	65.15
1	1	1	6.060	12.52	-4.06	7.50	19.44	23.15	40.57	59.67	45.37	46.03	2.45	9.06	-0.29	33.81	56.35	68.25	65.15
1	1	1	6.073	12.13	-4.08	7.50	19.44	23.09	40.56	59.81	45.61	46.26	2.47	9.03	-0.30	33.99	56.64	68.24	65.15
1	1	1	6.085	11.74	-4.09	7.49	19.44	23.06	40.54	59.92	45.87	46.50	2.51	8.99	-0.31	34.12	56.95	68.25	65.15
1	1	1	6.098	11.35	-4.09	7.49	19.44	23.06	40.53	59.99	46.17	46.76	2.57	8.93	-0.32	34.20	57.29	68.27	65.15
1	1	1	6.110	10.96	-4.06	7.48	19.44	23.09	40.52	60.06	46.48	47.04	2.63	8.88	-0.32	34.25	57.64	68.32	65.15
1	1	1	6.123	10.54	-4.01	7.46	19.44	23.16	40.53	60.13	46.81	47.36	2.71	8.84	-0.34	34.26	58.01	68.41	65.15
1	1	1	6.136	10.11	-3.92	7.45	19.44	23.25	40.54	60.22	47.14	47.70	2.81	8.83	-0.36	34.24	58.35	68.53	65.15
1	1	1	6.149	9.66	-3.79	7.44	19.43	23.36	40.58	60.34	47.48	48.07	2.93	8.85	-0.40	34.20	58.66	68.70	65.15
1	1	1	6.163	9.20	-3.62	7.44	19.43	23.48	40.65	60.51	47.83	48.46	3.08	8.89	-0.43	34.11	58.92	68.93	65.15
1	1	1	6.177	8.75	-3.40	7.44	19.43	23.60	40.75	60.73	48.19	48.86	3.25	8.97	-0.47	33.98	59.12	69.20	65.15
1	1	1	6.189	8.31	-3.13	7.45	19.42	23.72	40.89	61.03	48.57	49.27	3.45	9.06	-0.50	33.80	59.28	69.53	65.15
1	1	1	6.201	7.89	-2.82	7.48	19.42	23.82	41.08	61.38	48.98	49.71	3.67	9.15	-0.53	33.55	59.39	69.90	65.15
1	1	1	6.215	7.51	-2.49	7.53	19.41	23.90	41.32	61.79	49.41	50.16	3.88	9.26	-0.57	33.23	59.46	70.28	65.15
1	1	1	6.227	7.16	-2.15	7.61	19.41	23.96	41.60	62.24	49.84	50.61	4.09	9.37	-0.60	32.84	59.50	70.65	65.15
1	1	1	6.239	6.88	-1.82	7.72	19.41	24.00	41.92	62.69	50.27	51.07	4.26	9.47	-0.63	32.36	59.52	70.98	65.15
1	1	1	6.253	6.65	-1.51	7.87	19.41	24.03	42.26	63.14	50.70	51.53	4.41	9.57	-0.67	31.82	59.53	71.25	65.15
1	1	1	6.265	6.48	-1.21	8.05	19.42	24.03	42.60	63.57	51.12	52.01	4.52	9.67	-0.71	31.23	59.52	71.48	65.15
1	1	1	6.277	6.36	-0.92	8.27	19.43	24.01	42.92	63.98	51.53	52.49	4.60	9.77	-0.77	30.60	59.51	71.65	65.15
1	1	1	6.302	6.28	-0.63	8.52	19.46	23.97	43.21	64.37	51.91	52.98	4.66	9.90	-0.83	29.95	59.49	71.77	65.15
1	1	1	6.315	6.23	-0.34	8.78	19.50	23.91	43.49	64.77	52.27	53.47	4.70	10.04	-0.90	29.27	59.48	71.86	65.15
1	1	1	6.327	6.20	-0.05	9.03	19.56	23.83	43.75	65.17	52.58	53.94	4.72	10.21	-0.98	28.59	59.46	71.91	65.15
1	1	1	6.339	6.19	0.22	9.25	19.63	23.72	44.01	65.56	52.85	54.40	4.72	10.41	-1.07	27.91	59.45	71.93	65.15
1	1	1	6.354	6.19	0.47	9.41	19.71	23.59	44.28	65.93	53.10	54.83	4.72	10.60	-1.16	27.25	59.44	71.94	65.15
1	1	1	6.369	6.20	0.68	9.50	19.82	23.43	44.56	66.28	53.32	55.23	4.70	10.77	-1.24	26.60	59.43	71.93	65.15
1	1	1	6.382	6.20	0.86	9.54	19.93	23.27	44.87	66.57	53.54	55.58	4.67	10.90	-1.30	25.97	59.42	71.92	65.15
1	1	1	6.395	6.21	0.99	9.55	20.05	23.10	45.19	66.82	53.77	55.86	4.64	10.99	-1.33	25.36	59.41	71.91	65.15
1	1	1	6.408	6.21	1.09	9.54	20.16	22.94	45.51	67.00	54.02	56.09	4.60	11.02	-1.34	24.80	59.41	71.89	65.15
1	1	1	6.422	6.22	1.16	9.55	20.27	22.78	45.82	67.14	54.29	56.26	4.56	11.00	-1.31	24.29	59.41	71.87	65.15
1	1	1	6.434	6.22	1.20	9.57	20.35	22.63	46.09	67.24	54.58	56.38	4.52	10.94	-1.26	23.86	59.41	71.86	65.15
1	1	1	6.446	6.23	1.23	9.63	20.42	22.48	46.32	67.29	54.87	56.46	4.49	10.86	-1.18	23.51	59.41	71.85	65.15
1	1	1	6.460	6.24	1.24	9.71	20.48	22.33	46.52	67.33	55.14	56.51	4.46	10.75	-1.10	23.22	59.41	71.84	65.15
1	1	1	6.473	6.27	1.23	9.80	20.52	22.18	46.68	67.34	55.39	56.53	4.44	10.65	-1.03	22.98	59.41	71.83	65.15
1	1	1	6.485	6.31	1.23	9.89	20.54	22.03	46.83	67.34	55.59	56.53	4.41	10.55	-0.95	22.77	59.41	71.82	65.15
1	1	1	6.499	6.37	1.22	9.97	20.56	21.89	46.97	67.33	55.76	56.52	4.39	10.47	-0.89	22.57	59.41	71.82	65.15
1	1	1	6.512	6.46	1.20	10.04	20.57	21.75	47.12	67.31	55.88	56.50	4.36	10.40	-0.84	22.37	59.41	71.82	65.15
1	1	1	6.526	6.59	1.19	10.10	20.57	21.61	47.29	67.29	55.97	56.48	4.33	10.34	-0.80	22.14	59.41	71.82	65.15
1	1	1	6.539	6.75	1.18	10.15	20.57	21.48	47.50	67.28	56.03	56.47	4.30	10.30	-0.77	21.87	59.41	71.82	65.15
1	1	1	6.551	6.95	1.17	10.18	20.56	21.34	47.74	67.26	56.06	56.45	4.26	10.27	-0.76	21.57	59.41	71.82	65.15
1	1	1	6.564	7.19	1.16	10.21	20.56	21.20	48.03	67.25	56.08	56.43	4.21	10.25	-0.74	21.24	59.41	71.82	65.15
1	1	1	6.577	7.46	1.16	10.22	20.55	21.05	48.34	67.24	56.08	56.42	4.15	10.24	-0.74	20.89	59.41	71.82	65.15
1	1	1	6.589	7.74	1.15	10.23	20.55	20.90	48.67	67.23	56.08	56.41	4.10	10.24	-0.73	20.56	59.41	71.82	65.15
1	1	1	6.602	8.00	1.15	10.23	20.54	20.74	48.99	67.22	56.07	56.40	4.04	10.24	-0.74	20.26	59.41	71.82	65.15
1	1	1	6.614	8.24	1.15	10.23	20.54	20.59	49.27	67.22	56.05	56.40	3.99	10.24	-0.74	20.01	59.41	71.82	65.15
1	1	1	6.626	8.45	1.15	10.23	20.54	20.44	49.51	67.22	56.04	56.39	3.95	10.25	-0.74	19.80	59.41	71.82	65.15
1	1	1	6.638	8.61	1.15	10.23	20.53	20.29	49.71	67.21	56.03	56.39	3.92	10.25	-0.74	19.65	59.41	71.82	65.15
1	1	1	6.651	8.74	1.15	10.22	20.53	20.14	49.86	67.21	56.02	56.39	3.89	10.26	-0.75	19.53	59.41	71.82	65.15
1	1	1	6.664	8.83	1.15	10.22	20.53	19.99	49.96	67.21	56.01	56.39	3.88	10.26	-0.75	19.46	59.41	71.82	65.15
1	1	1	6.677	8.89	1.15	10.22	20.53	19.85	50.03	67.21	56.00	56.39	3.86	10.26	-0.75	19.41	59.41	71.82	65.15
1	1	1	6.689	8.92	1.15	10.22	20.53	19.73	50.08	67.22	56.00	56.39	3.86	10.27	-0.75	19.39	59.41	71.82	65.15
1	1	1	6.710	8.94	1.15	10.21	20.53	19.62	50.10	67.22	55.99	56.39	3.85	10.27	-0.76	19.38	59.41	71.82	65.15
1	1	1	6.723	8.95	1.15	10.21	20.53	19.54	50.11	67.22	55.99	56.39	3.85	10.27	-0.76	19.39	59.41	71.82	65.15
1	1	1	6.737	8.94	1.15	10.21	20.53	19.47	50.10	67.22	55.99	56.39	3.85	10.27	-0.76	19.40	59.41	71.82	65.15
1	1	1	6.749	8.94	1.15	10.21	20.53	19.42	50.09	67.22	55.99	56.39	3.85	10.27	-0.76	19.41	59.41	71.82	65.15
1	1	1	6.761	8.92	1.15	10.21	20.53	19.39	50.08	67.22	55.99	56.40	3.86	10.27	-0.76	19.43	59.41	71.82	65.15
1	1	1	6.774	8.91	1.15	10.21	20.53	19.37	50.06	67.22	55.99	56.40	3.86	10.27	-0.76	19.44	59.41	71.82	65.15
1	1	1	6.786	8.90	1.15	10.21	20.53	19.36	50.05	67.22	55.99	56.40	3.86	10.27	-0.76	19.46	59.41	71.82	65.15
1	1	1	6.798	8.89	1.15	10.21	20.53	19.35	50.04	67.22	55.99	56.40	3.86	10.27	-0.77	19.47	59.41	71.82	65.15
1	1	1	6.812	8.88	1.15	10.21	20.53	19.35	50.03	67.22	55.99	56.40	3.87	10.27	-0.77	19.48	59.41	71.82	65.15
1	1	1	6.825	8.87	1.15	10.20	20.53	19.35	50.02	67.22	55.99	56.40	3.87	10.27	-0.77	19.48	59.41	71.82	65.15
1	1	1	6.837	8.87	1.15	10.20	20.53	19.35	50.01	67.22	55.99	56.40	3.87	10.27	-0.78	19.49	59.41	71.82	65.15
1	1	1	6.849	8.87	1.15	10.19	20.53	19.35	50.01	67.22	55.99	56.40	3.87	10.27	-0.78	19.49	59.41	71.82	65.15
1	1	1	6.861	8.86	1.15	10.18	20.53	19.35	50.01	67.22	55.99	56.40	3.87	10.27	-0.79	19.49	59.41	71.82	65.15
1	1	1	6.875	8.86	1.15	10.17	20.53	19.34	50.01	67.22	55.99	56.40	3.87	10.27	-0.79	19.50	59.41	71.82	65.15
1	1	1	6.887	8.86	1.15	10.15	20.53	19.34	50.00	67.22	55.99	56.40	3.87	10.27	-0.80	19.50	59.41	71.82	65.15
1	1	1	6.899	8.86	1.15	10.14	20.53	19.35	50.00	67.22	55.99	56.40	3.87	10.27	-0.80	19.50	59.41	71.82	65.15
1	1	1	6.912	8.86	1.15	10.12	20.53	19.35	50.00	67.22	55.99	56.40	3.87	10.27	-0.80	19.49	59.41	71.82	65.15
1	1	1	6.925	8.85	1.15	10.11	20.53	19.36	50.00	67.22	55.99	56.40	3.87	10.27	-0.79	19.49	59.41	71.82	65.15
1	1	1	6.937	8.85	1.15	10.10	20.53	19.38	50.00	67.22	55.99	56.40	3.87	10.27	-0.77	19.49	59.41	71.82	65.15
1	1	1	6.949	8.84	1.15	10.10	20.53	19.42	50.00	67.22	55.99	56.40	3.87	10.27	-0.74	19.49	59.41	71.82	65.15
1	1	1	6.962	8.83	1.15	10.11	20.53	19.47	50.00	67.22	55.99	56.40	3.87	10.27	-0.70	19.49	59.41	71.82	65.15
1	1	1	6.976	8.82	1.15	10.14	20.53	19.53	49.99	67.22	55.99	56.40	3.87	10.27	-0.64	19.49	59.41	71.82	65.15
1	1	1	6.988	8.81	1.15	10.19	20.52	19.62	49.98	67.22	55.99	56.40	3.87	10.27	-0.57	19.49	59.41	71.82	65.15
1	1	1	7.000	8.80	1.15	10.27	20.52	19.73	49.97	67.22	55.99	56.40	3.88	10.26	-0.48	19.49	59.41	71.82	65.15
1	1	1	7.013	8.79	1.15	10.40	20.52	19.86	49.96	67.22	55.99	56.40	3.88	10.26	-0.36	19.49	59.41	71.82	65.15
1	1	1	7.025	8.78	1.15	10.57	20.51	20.00	49.94	67.22	55.99	56.40	3.88	10.25	-0.24	19.49	59.41	71.82	65.15
1	1	1	7.037	8.77	1.15	10.78	20.51	20.15	49.93	67.22	55.99	56.40	3.89	10.25	-0.11	19.49	59.41	71.82	65.15
1	1	1	7.049	8.78	1.15	11.05	20.50	20.30	49.91	67.22	55.99	56.40	3.89	10.24	0.01	19.49	59.41	71.82	65.15
1	1	1	7.061	8.80	1.15	11.36	20.50	20.43	49.90	67.22	55.99	56.40	3.89	10.24	0.12	19.49	59.41	71.82	65.15
1	1	1	7.074	8.84	1.15	11.71	20.50	20.54	49.90	67.22	55.99	56.40	3.89	10.23	0.21	19.49	59.41	71.82	65.15
1	1	1	7.086	8.90	1.15	12.05	20.51	20.64	49.90	67.22	55.99	56.40	3.89	10.23	0.29	19.49	59.41	71.82	65.15
1	1	1	7.099	8.99	1.15	12.38	20.51	20.71	49.93	67.22	55.99	56.40	3.89	10.23	0.35	19.49	59.41	71.82	65.15
1	1	1	7.112	9.11	1.15	12.65	20.53	20.77	49.97	67.22	55.99	56.40	3.88	10.24	0.39	19.49	59.41	71.82	65.15
1	1	1	7.125	9.28	1.15	12.86	20.56	20.80	50.05	67.22	55.99	56.40	3.86	10.26	0.42	19.49	59.41	71.82	65.15
1	1	1	7.137	9.48	1.15	12.99	20.60	20.82	50.16	67.22	55.99	56.39	3.84	10.29	0.43	19.49	59.41	71.82	65.15
1	1	1	7.149	9.72	1.15	13.05	20.65	20.83	50.31	67.22	55.99	56.39	3.80	10.33	0.44	19.49	59.41	71.82	65.15
1	1	1	7.161	9.99	1.15	13.02	20.72	20.82	50.52	67.22	55.99	56.39	3.76	10.39	0.45	19.49	59.41	71.82	65.15
1	1	1	7.174	10.27	1.15	12.93	20.81	20.80	50.77	67.22	55.99	56.38	3.70	10.47	0.45	19.49	59.41	71.82	65.15
1	1	1	7.186	10.53	1.15	12.77	20.91	20.77	51.07	67.22	55.99	56.37	3.64	10.57	0.45	19.49	59.41	71.82	65.15
1	1	1	7.198	10.77	1.15	12.57	21.02	20.72	51.40	67.22	55.99	56.36	3.57	10.68	0.45	19.49	59.41	71.82	65.15
1	1	1	7.212	10.98	1.15	12.35	21.14	20.65	51.74	67.22	55.99	56.35	3.49	10.81	0.45	19.49	59.41	71.82	65.15
1	1	1	7.224	11.14	1.15	12.12	21.25	20.56	52.07	67.22	55.99	56.33	3.42	10.94	0.45	19.49	59.41	71.82	65.15
1	1	1	7.236	11.27	1.15	11.91	21.35	20.45	52.37	67.22	55.99	56.32	3.36	11.07	0.45	19.49	59.41	71.82	65.15
1	1	1	7.249	11.36	1.15	11.72	21.44	20.33	52.62	67.22	55.99	56.31	3.30	11.18	0.45	19.49	59.41	71.82	65.15
1	1	1	7.262	11.42	1.15	11.57	21.51	20.19	52.82	67.22	55.99	56.31	3.26	11.28	0.44	19.49	59.41	71.82	65.15
1	1	1	7.276	11.46	1.15	11.45	21.56	20.05	52.98	67.22	55.99	56.31	3.23	11.36	0.44	19.49	59.41	71.82	65.15
1	1	1	7.288	11.47	1.15	11.36	21.60	19.91	53.09	67.22	55.99	56.33	3.20	11.42	0.43	19.49	59.41	71.82	65.15
1	1	1	7.300	11.48	1.15	11.30	21.63	19.78	53.16	67.22	55.99	56.37	3.19	11.46	0.41	19.49	59.41	71.82	65.15
1	1	1	7.313	11.48	1.15	11.26	21.64	19.67	53.21	67.22	55.99	56.43	3.18	11.49	0.39	19.49	59.41	71.82	65.15
1	1	1	7.325	11.47	1.15	11.24	21.65	19.58	53.23	67.22	55.99	56.52	3.18	11.50	0.35	19.49	59.41	71.82	65.15
1	1	1	7.337	11.46	1.15	11.23	21.65	19.49	53.24	67.22	55.99	56.65	3.18	11.51	0.30	19.49	59.41	71.82	65.15
1	1	1	7.350	11.44	1.15	11.22	21.65	19.41	53.23	67.22	55.99	56.82	3.19	11.52	0.24	19.49	59.41	71.82	65.15
1	1	1	7.363	11.43	1.15	11.23	21.65	19.33	53.22	67.22	55.99	57.02	3.20	11.51	0.16	19.49	59.41	71.82	65.15
1	1	1	7.377	11.42	1.15	11.23	21.64	19.24	53.21	67.22	55.99	57.27	3.21	11.51	0.06	19.49	59.41	71.82	65.15
1	1	1	7.390	11.41	1.15	11.24	21.64	19.13	53.19	67.22	55.99	57.54	3.22	11.50	-0.04	19.49	59.41	71.82	65.15
1	1	1	7.403	11.40	1.15	11.24	21.63	19.00	53.18	67.22	55.99	57.82	3.23	11.50	-0.15	19.49	59.41	71.82	65.15
1	1	1	7.415	11.40	1.15	11.24	21.63	18.86	53.16	67.22	55.99	58.09	3.24	11.49	-0.26	19.49	59.41	71.82	65.15
1	1	1	7.427	11.39	1.15	11.24	21.62	18.69	53.15	67.22	55.99	58.33	3.25	11.49	-0.36	19.49	59.41	71.82	65.15
1	1	1	7.441	11.39	1.15	11.23	21.62	18.51	53.14	67.22	55.99	58.54	3.25	11.48	-0.44	19.49	59.41	71.82	65.15
1	1	1	7.456	11.39	1.15	11.22	21.62	18.32	53.14	67.22	55.99	58.71	3.24	11.48	-0.50	19.49	59.41	71.82	65.15
1	1	1	7.468	11.39	1.15	11.21	21.62	18.12	53.13	67.22	55.99	58.83	3.21	11.48	-0.55	19.49	59.41	71.82	65.15
1	1	1	7.480	11.39	1.15	11.20	21.61	17.92	53.13	67.22	55.99	58.92	3.18	11.48	-0.59	19.49	59.41	71.82	65.15
1	1	1	7.493	11.39	1.15	11.19	21.61	17.71	53.13	67.22	55.99	58.99	3.12	11.47	-0.61	19.49	59.41	71.82	65.15
1	1	1	7.506	11.39	1.15	11.18	21.61	17.51	53.13	67.22	55.99	59.02	3.04	11.47	-0.63	19.49	59.41	71.82	65.15
1	1	1	7.518	11.39	1.15	11.19	21.61	17.31	53.12	67.22	55.99	59.04	2.94	11.47	-0.63	19.50	59.41	71.82	65.15
1	1	1	7.531	11.39	1.15	11.22	21.61	17.13	53.13	67.22	55.99	59.05	2.81	11.47	-0.63	19.51	59.41	71.82	65.15
1	1	1	7.544	11.39	1.15	11.26	21.61	16.95	53.13	67.22	55.99	59.04	2.65	11.47	-0.63	19.51	59.41	71.82	65.15
1	1	1	7.557	11.39	1.15	11.34	21.61	16.78	53.13	67.22	55.99	59.03	2.48	11.47	-0.63	19.53	59.41	71.82	65.15
1	1	1	7.569	11.39	1.15	11.45	21.61	16.63	53.13	67.22	55.99	59.02	2.31	11.47	-0.63	19.54	59.41	71.82	65.15
1	1	1	7.582	11.39	1.15	11.61	21.62	16.49	53.13	67.22	55.99	59.01	2.14	11.47	-0.62	19.56	59.41	71.82	65.15
1	1	1	7.596	11.39	1.15	11.82	21.62	16.38	53.13	67.22	55.99	59.00	1.99	11.47	-0.62	19.57	59.41	71.82	65.15
1	1	1	7.608	11.39	1.15	12.08	21.62	16.29	53.13	67.22	55.99	58.99	1.86	11.47	-0.61	19.59	59.41	71.82	65.15
1	1	1	7.620	11.39	1.15	12.38	21.62	16.23	53.13	67.22	55.99	58.98	1.75	11.47	-0.61	19.60	59.41	71.82	65.15
1	1	1	7.633	11.39	1.15	12.72	21.62	16.18	53.13	67.22	55.99	58.97	1.67	11.47	-0.60	19.61	59.41	71.82	65.15
1	1	1	7.646	11.39	1.15	13.07	21.62	16.16	53.13	67.22	55.99	58.96	1.62	11.47	-0.60	19.60	59.41	71.82	65.15
1	1	1	7.659	11.39	1.15	13.41	21.62	16.15	53.13	67.22	55.99	58.96	1.58	11.47	-0.60	19.58	59.41	71.82	65.15
1	1	1	7.671	11.39	1.15	13.72	21.63	16.14	53.13	67.22	55.99	58.96	1.55	11.47	-0.60	19.53	59.41	71.82	65.15
1	1	1	7.684	11.39	1.15	13.97	21.63	16.15	53.13	67.22	55.99	58.96	1.54	11.48	-0.60	19.44	59.41	71.82	65.15
1	1	1	7.697	11.39	1.15	14.18	21.63	16.15	53.13	67.22	55.99	58.96	1.54	11.48	-0.60	19.32	59.41	71.82	65.15
1	1	1	7.709	11.39	1.15	14.34	21.63	16.16	53.13	67.22	55.99	58.96	1.54	11.48	-0.60	19.16	59.41	71.82	65.15
1	1	1	7.721	11.39	1.15	14.46	21.63	16.17	53.13	67.22	55.99	58.96	1.55	11.47	-0.60	18.94	59.41	71.82	65.15
1	1	1	7.733	11.39	1.15	14.53	21.63	16.17	53.13	67.22	55.99	58.96	1.55	11.47	-0.60	18.66	59.41	71.82	65.15
1	1	1	7.746	11.39	1.15	14.58	21.63	16.16	53.13	67.22	55.99	58.96	1.56	11.47	-0.60	18.34	59.41	71.82	65.15
1	1	1	7.758	11.39	1.15	14.60	21.63	16.14	53.13	67.22	55.99	58.96	1.57	11.47	-0.60	17.98	59.41	71.82	65.15
1	1	1	7.770	11.39	1.15	14.61	21.63	16.10	53.13	67.22	55.99	58.96	1.58	11.47	-0.60	17.61	59.41	71.82	65.15
1	1	1	7.783	11.39	1.15	14.61	21.63	16.05	53.13	67.22	55.99	58.96	1.58	11.47	-0.60	17.25	59.41	71.82	65.15
1	1	1	7.795	11.39	1.15	14.59	21.63	15.99	53.13	67.22	55.99	58.96	1.59	11.47	-0.60	16.93	59.41	71.82	65.15
1	1	1	7.808	11.39	1.15	14.58	21.63	15.90	53.13	67.22	55.99	58.96	1.59	11.47	-0.60	16.66	59.41	71.82	65.15
1	1	1	7.821	11.39	1.15	14.56	21.63	15.80	53.13	67.22	55.99	58.96	1.59	11.47	-0.60	16.44	59.41	71.82	65.15
1	1	1	7.833	11.39	1.15	14.55	21.63	15.69	53.13	67.22	56.00	58.96	1.59	11.47	-0.60	16.27	59.41	71.82	65.15
1	1	1	7.846	11.39	1.15	14.53	21.63	15.57	53.13	67.22	56.00	58.96	1.60	11.47	-0.60	16.15	59.41	71.82	65.15
1	1	1	7.858	11.39	1.15	14.52	21.63	15.46	53.13	67.22	56.00	58.96	1.60	11.47	-0.60	16.07	59.41	71.82	65.15
1	1	1	7.870	11.39	1.15	14.51	21.63	15.35	53.13	67.22	56.00	58.96	1.60	11.47	-0.60	16.02	59.41	71.82	65.15
1	1	1	7.883	11.39	1.15	14.51	21.63	15.27	53.13	67.22	56.00	58.96	1.60	11.47	-0.60	15.99	59.41	71.82	65.15
1	1	1	7.895	11.39	1.15	14.50	21.63	15.20	53.13	67.22	55.99	58.96	1.60	11.47	-0.60	15.98	59.41	71.82	65.15
1	1	1	7.907	11.39	1.15	14.50	21.63	15.14	53.13	67.22	55.99	58.96	1.60	11.48	-0.60	15.99	59.41	71.82	65.15
1	1	1	7.920	11.39	1.15	14.50	21.63	15.10	53.13	67.22	55.99	58.96	1.60	11.48	-0.60	16.00	59.41	71.82	65.15
1	1	1	7.932	11.39	1.15	14.50	21.63	15.08	53.13	67.22	55.98	58.96	1.59	11.48	-0.60	16.02	59.41	71.82	65.15
1	1	1	7.945	11.39	1.15	14.50	21.63	15.06	53.13	67.22	55.97	58.96	1.59	11.49	-0.61	16.03	59.41	71.82	65.15
1	1	1	7.958	11.39	1.15	14.50	21.63	15.05	53.13	67.22	55.96	58.96	1.59	11.49	-0.61	16.05	59.41	71.82	65.15
1	1	1	7.972	11.39	1.15	14.50	21.63	15.05	53.13	67.22	55.95	58.96	1.59	11.50	-0.62	16.06	59.41	71.82	65.15
1	1	1	7.985	11.39	1.15	14.50	21.63	15.05	53.13	67.22	55.94	58.96	1.59	11.50	-0.62	16.08	59.41	71.82	65.15
1	1	1	7.997	11.39	1.15	14.50	21.63	15.05	53.13	67.22	55.92	58.96	1.59	11.51	-0.62	16.09	59.41	71.82	65.15
1	1	1	8.009	11.39	1.15	14.50	21.63	15.06	53.13	67.22	55.91	58.96	1.59	11.52	-0.63	16.09	59.41	71.82	65.15
1	1	1	8.023	11.39	1.15	14.50	21.63	15.07	53.13	67.22	55.90	58.96	1.59	11.52	-0.63	16.10	59.41	71.82	65.15
1	1	1	8.035	11.39	1.15	14.50	21.63	15.07	53.13	67.22	55.90	58.96	1.59	11.52	-0.63	16.10	59.41	71.82	65.15
1	1	1	8.048	11.39	1.15	14.50	21.63	15.08	53.13	67.22	55.90	58.96	1.59	11.52	-0.63	16.10	59.41	71.82	65.15
1	1	1	8.062	11.39	1.15	14.50	21.63	15.08	53.13	67.22	55.92	58.96	1.59	11.51	-0.62	16.11	59.41	71.82	65.15
1	1	1	8.076	11.39	1.15	14.50	21.63	15.09	53.13	67.22	55.96	58.96	1.59	11.49	-0.61	16.11	59.41	71.82	65.15
1	1	1	8.089	11.39	1.15	14.50	21.63	15.09	53.13	67.22	56.03	58.96	1.59	11.46	-0.59	16.11	59.41	71.82	65.15
1	1	1	8.101	11.39	1.15	14.50	21.63	15.10	53.13	67.22	56.13	58.96	1.59	11.40	-0.55	16.11	59.41	71.82	65.15
1	1	1	8.113	11.39	1.15	14.50	21.63	15.10	53.13	67.22	56.27	58.96	1.59	11.33	-0.50	16.10	59.41	71.82	65.15
1	1	1	8.125	11.39	1.15	14.50	21.63	15.11	53.13	67.22	56.44	58.96	1.59	11.24	-0.44	16.10	59.41	71.82	65.15
1	1	1	8.137	11.39	1.15	14.50	21.63	15.11	53.13	67.22	56.67	58.96	1.59	11.12	-0.36	16.10	59.41	71.82	65.15
1	1	1	8.149	11.39	1.15	14.50	21.63	15.12	53.13	67.22	56.93	58.96	1.59	10.99	-0.27	16.10	59.41	71.82	65.15
1	1	1	8.163	11.39	1.15	14.50	21.63	15.12	53.13	67.22	57.22	58.96	1.59	10.83	-0.17	16.10	59.41	71.82	65.15
1	1	1	8.176	11.39	1.15	14.50	21.63	15.13	53.13	67.22	57.53	58.96	1.59	10.68	-0.06	16.10	59.41	71.82	65.15
1	1	1	8.189	11.39	1.15	14.50	21.63	15.13	53.13	67.22	57.82	58.96	1.59	10.52	0.04	16.10	59.41	71.82	65.15
1	1	1	8.201	11.39	1.15	14.50	21.63	15.12	53.13	67.22	58.08	58.96	1.59	10.39	0.14	16.10	59.41	71.82	65.15
1	1	1	8.213	11.39	1.15	14.50	21.63	15.12	53.13	67.22	58.30	58.96	1.59	10.27	0.21	16.10	59.41	71.82	65.15
1	1	1	8.225	11.39	1.15	14.50	21.63	15.10	53.13	67.22	58.48	58.96	1.59	10.18	0.28	16.10	59.41	71.82	65.15
1	1	1	8.238	11.39	1.15	14.50	21.63	15.07	53.13	67.22	58.62	58.96	1.59	10.11	0.33	16.10	59.41	71.82	65.15
1	1	1	8.251	11.39	1.15	14.50	21.63	15.04	53.13	67.22	58.72	58.96	1.59	10.06	0.36	16.10	59.41	71.82	65.15
1	1	1	8.264	11.39	1.15	14.50	21.63	14.98	53.13	67.22	58.79	58.96	1.59	10.02	0.38	16.10	59.41	71.82	65.15
1	1	1	8.276	11.39	1.15	14.50	21.63	14.91	53.13	67.22	58.83	58.96	1.59	10.00	0.40	16.10	59.41	71.82	65.15
1	1	1	8.289	11.39	1.15	14.50	21.63	14.82	53.13	67.22	58.85	58.96	1.59	10.00	0.40	16.10	59.41	71.82	65.15
1	1	1	8.301	11.39	1.15	14.50	21.63	14.72	53.13	67.22	58.85	58.96	1.59	10.00	0.41	16.10	59.41	71.82	65.15
1	1	1	8.313	11.39	1.15	14.50	21.63	14.61	53.13	67.22	58.85	58.96	1.59	10.00	0.41	16.10	59.41	71.82	65.15
1	1	1	8.325	11.39	1.15	14.50	21.63	14.49	53.13	67.22	58.84	58.96	1.59	10.01	0.40	16.10	59.41	71.82	65.15
1	1	1	8.338	11.39	1.14	14.50	21.63	14.38	53.13	67.22	58.83	58.96	1.59	10.02	0.40	16.10	59.41	71.82	65.15
1	1	1	8.350	11.39	1.14	14.50	21.63	14.27	53.13	67.22	58.81	58.96	1.59	10.03	0.39	16.10	59.41	71.82	65.15
1	1	1	8.364	11.39	1.15	14.50	21.63	14.19	53.13	67.21	58.80	58.96	1.59	10.04	0.39	16.10	59.41	71.82	65.15
1	1	1	8.376	11.39	1.15	14.50	21.63	14.12	53.13	67.21	58.79	58.96	1.59	10.05	0.38	16.10	59.41	71.82	65.15
1	1	1	8.388	11.39	1.15	14.50	21.63	14.06	53.13	67.20	58.78	58.96	1.59	10.05	0.38	16.10	59.41	71.82	65.15
1	1	1	8.401	11.39	1.15	14.50	21.63	14.02	53.13	67.19	58.77	58.96	1.59	10.05	0.38	16.10	59.41	71.82	65.15
1	1	1	8.413	11.39	1.16	14.50	21.63	14.00	53.13	67.17	58.76	58.96	1.59	10.05	0.38	16.10	59.41	71.82	65.15
1	1	1	8.425	11.39	1.17	14.50	21.63	13.98	53.13	67.16	58.76	58.96	1.59	10.03	0.37	16.10	59.41	71.82	65.15
1	1	1	8.438	11.39	1.18	14.50	21.63	13.97	53.13	67.14	58.76	58.96	1.59	10.01	0.37	16.10	59.41	71.82	65.15
1	1	1	8.452	11.39	1.19	14.50	21.63	13.97	53.13	67.13	58.75	58.96	1.59	9.97	0.37	16.10	59.41	71.82	65.15
1	1	1	8.465	11.39	1.20	14.50	21.63	13.97	53.13	67.11	58.75	58.96	1.59	9.92	0.37	16.10	59.41	71.82	65.15
1	1	1	8.477	11.39	1.22	14.50	21.63	13.98	53.13	67.11	58.75	58.96	1.59	9.86	0.37	16.10	59.41	71.82	65.15
1	1	1	8.489	11.39	1.23	14.50	21.63	13.98	53.13	67.12	58.75	58.96	1.60	9.79	0.37	16.10	59.41	71.82	65.15
1	1	1	8.501	11.39	1.24	14.50	21.63	13.99	53.13	67.14	58.75	58.96	1.61	9.70	0.37	16.10	59.41	71.82	65.15
1	1	1	8.514	11.39	1.25	14.50	21.63	14.00	53.13	67.19	58.75	58.96	1.62	9.61	0.37	16.10	59.41	71.82	65.15
1	1	1	8.526	11.39	1.24	14.50	21.63	14.01	53.13	67.26	58.75	58.96	1.63	9.53	0.37	16.10	59.41	71.82	65.15
1	1	1	8.540	11.39	1.23	14.50	21.63	14.01	53.13	67.38	58.76	58.96	1.65	9.46	0.37	16.10	59.41	71.82	65.15
1	1	1	8.553	11.40	1.19	14.50	21.63	14.02	53.13	67.53	58.76	58.96	1.67	9.42	0.37	16.10	59.41	71.82	65.15
1	1	1	8.565	11.41	1.13	14.50	21.63	14.03	53.13	67.74	58.76	58.96	1.70	9.42	0.37	16.10	59.41	71.82	65.15
1	1	1	8.578	11.42	1.04	14.50	21.63	14.04	53.13	67.99	58.76	58.96	1.73	9.46	0.37	16.10	59.41	71.82	65.15
1	1	1	8.590	11.44	0.91	14.50	21.63	14.04	53.13	68.29	58.76	58.96	1.75	9.55	0.37	16.10	59.41	71.82	65.15
1	1	1	8.604	11.45	0.73	14.50	21.63	14.05	53.13	68.63	58.76	58.96	1.77	9.67	0.37	16.10	59.41	71.82	65.15
1	1	1	8.617	11.48	0.52	14.50	21.63	14.06	53.13	68.97	58.76	58.96	1.77	9.82	0.37	16.10	59.41	71.82	65.15
1	1	1	8.629	11.50	0.26	14.50	21.63	14.06	53.13	69.31	58.76	58.96	1.76	9.98	0.37	16.10	59.41	71.82	65.15
1	1	1	8.641	11.52	-0.04	14.50	21.63	14.05	53.13	69.61	58.76	58.96	1.73	10.13	0.37	16.10	59.41	71.82	65.15
1	1	1	8.654	11.54	-0.35	14.50	21.63	14.04	53.13	69.86	58.76	58.96	1.68	10.26	0.37	16.10	59.41	71.82	65.15
1	1	1	8.667	11.55	-0.66	14.50	21.63	14.02	53.13	70.07	58.76	58.96	1.60	10.37	0.37	16.10	59.42	71.82	65.15
1	1	1	8.679	11.54	-0.95	14.50	21.63	13.98	53.13	70.23	58.75	58.96	1.51	10.46	0.37	16.10	59.42	71.82	65.15
1	1	1	8.691	11.52	-1.22	14.50	21.63	13.93	53.13	70.34	58.75	58.96	1.42	10.53	0.37	16.10	59.43	71.82	65.15
1	1	1	8.705	11.47	-1.47	14.50	21.63	13.86	53.13	70.42	58.75	58.96	1.33	10.58	0.37	16.10	59.44	71.82	65.15
1	1	1	8.717	11.37	-1.71	14.50	21.63	13.77	53.13	70.46	58.75	58.96	1.25	10.61	0.37	16.10	59.45	71.82	65.15
1	1	1	8.729	11.23	-1.94	14.50	21.63	13.66	53.13	70.48	58.75	58.96	1.20	10.64	0.37	16.10	59.47	71.82	65.15
1	1	1	8.741	11.03	-2.19	14.50	21.63	13.53	53.13	70.49	58.75	58.96	1.16	10.65	0.37	16.10	59.48	71.82	65.15
1	1	1	8.754	10.76	-2.45	14.50	21.63	13.39	53.13	70.49	58.75	58.96	1.15	10.66	0.37	16.10	59.50	71.82	65.15
1	1	1	8.766	10.42	-2.73	14.50	21.63	13.25	53.13	70.48	58.76	58.96	1.14	10.66	0.37	16.10	59.52	71.82	65.15
1	1	1	8.779	10.01	-3.03	14.50	21.63	13.11	53.13	70.46	58.76	58.96	1.15	10.66	0.37	16.10	59.53	71.82	65.15
1	1	1	8.793	9.54	-3.34	14.50	21.63	12.97	53.13	70.45	58.76	58.96	1.16	10.66	0.38	16.10	59.53	71.82	65.15
1	1	1	8.805	9.04	-3.63	14.50	21.63	12.84	53.13	70.43	58.77	58.96	1.18	10.66	0.38	16.10	59.53	71.82	65.15
1	1	1	8.817	8.51	-3.89	14.50	21.63	12.72	53.13	70.42	58.78	58.96	1.19	10.65	0.38	16.10	59.50	71.82	65.15
1	1	1	8.829	7.99	-4.13	14.50	21.63	12.61	53.13	70.41	58.79	58.96	1.21	10.64	0.38	16.10	59.45	71.82	65.15
1	1	1	8.844	7.48	-4.33	14.50	21.63	12.50	53.13	70.40	58.80	58.96	1.22	10.61	0.39	16.10	59.37	71.82	65.15
1	1	1	8.856	7.02	-4.52	14.50	21.63	12.39	53.13	70.39	58.81	58.96	1.23	10.58	0.39	16.10	59.24	71.82	65.15
1	1	1	8.868	6.61	-4.69	14.50	21.63	12.28	53.13	70.38	58.83	58.96	1.24	10.54	0.40	16.10	59.07	71.82	65.15
1	1	1	8.882	6.28	-4.87	14.50	21.63	12.16	53.13	70.38	58.84	58.96	1.25	10.47	0.40	16.10	58.85	71.82	65.15
1	1	1	8.896	6.02	-5.05	14.50	21.63	12.04	53.13	70.38	58.85	58.95	1.25	10.39	0.41	16.10	58.57	71.82	65.15
1	1	1	8.908	5.82	-5.25	14.50	21.63	11.90	53.13	70.38	58.85	58.95	1.25	10.29	0.41	16.10	58.25	71.82	65.15
1	1	1	8.922	5.69	-5.47	14.50	21.63	11.75	53.13	70.38	58.85	58.95	1.25	10.17	0.41	16.10	57.88	71.82	65.15
1	1	1	8.934	5.60	-5.71	14.50	21.63	11.61	53.13	70.38	58.83	58.96	1.25	10.04	0.40	16.10	57.50	71.82	65.15
1	1	1	8.946	5.56	-5.95	14.50	21.63	11.47	53.13	70.38	58.78	58.96	1.25	9.90	0.38	16.10	57.14	71.82	65.15
1	1	1	8.958	5.56	-6.18	14.50	21.63	11.35	53.13	70.38	58.72	58.96	1.25	9.77	0.36	16.10	56.81	71.82	65.15
1	1	1	8.972	5.58	-6.39	14.50	21.63	11.24	53.13	70.38	58.62	58.97	1.25	9.65	0.32	16.10	56.53	71.82	65.15
1	1	1	8.984	5.62	-6.56	14.50	21.63	11.16	53.13	70.38	58.48	58.97	1.25	9.57	0.27	16.10	56.31	71.82	65.15
1	1	1	8.996	5.69	-6.70	14.50	21.63	11.10	53.13	70.38	58.30	58.98	1.25	9.54	0.20	16.10	56.14	71.82	65.15
1	1	1	9.009	5.76	-6.80	14.50	21.63	11.06	53.13	70.38	58.08	58.99	1.25	9.54	0.12	16.10	56.02	71.82	65.15
1	1	1	9.022	5.85	-6.87	14.50	21.63	11.03	53.13	70.38	57.81	59.01	1.25	9.59	0.02	16.10	55.93	71.82	65.15
1	1	1	9.035	5.94	-6.92	14.50	21.63	11.01	53.13	70.38	57.52	59.02	1.25	9.67	-0.09	16.10	55.88	71.82	65.15
1	1	1	9.047	6.03	-6.95	14.50	21.63	11.01	53.13	70.38	57.22	59.04	1.25	9.78	-0.20	16.10	55.86	71.82	65.15
1	1	1	9.059	6.11	-6.97	14.50	21.63	11.00	53.13	70.38	56.93	59.05	1.25	9.90	-0.31	16.10	55.85	71.82	65.15
1	1	1	9.073	6.18	-6.97	14.50	21.63	11.01	53.13	70.38	56.67	59.06	1.25	10.01	-0.40	16.10	55.86	71.82	65.15
1	1	1	9.085	6.24	-6.97	14.50	21.63	11.01	53.13	70.38	56.45	59.07	1.25	10.12	-0.48	16.10	55.87	71.82	65.15
1	1	1	9.097	6.27	-6.96	14.50	21.63	11.02	53.13	70.39	56.27	59.06	1.25	10.21	-0.54	16.10	55.88	71.82	65.15
1	1	1	9.136	6.29	-6.95	14.50	21.63	11.02	53.12	70.40	56.14	59.04	1.25	10.28	-0.58	16.10	55.90	71.82	65.15
1	1	1	9.148	6.30	-6.94	14.50	21.63	11.03	53.13	70.41	56.05	59.00	1.25	10.34	-0.59	16.10	55.92	71.82	65.15
1	1	1	9.160	6.28	-6.93	14.50	21.63	11.03	53.13	70.42	56.00	58.93	1.26	10.39	-0.59	16.10	55.93	71.82	65.15
1	1	1	9.173	6.25	-6.92	14.50	21.63	11.03	53.13	70.43	55.97	58.82	1.26	10.42	-0.55	16.10	55.95	71.82	65.15
1	1	1	9.185	6.20	-6.91	14.50	21.63	11.03	53.13	70.45	55.97	58.67	1.26	10.45	-0.50	16.10	55.96	71.82	65.15
1	1	1	9.197	6.14	-6.90	14.50	21.63	11.02	53.14	70.46	55.98	58.47	1.26	10.46	-0.42	16.10	55.96	71.82	65.15
1	1	1	9.210	6.07	-6.90	14.50	21.63	11.01	53.14	70.48	56.00	58.22	1.26	10.46	-0.31	16.11	55.97	71.82	65.15
1	1	1	9.223	6.00	-6.90	14.50	21.63	11.00	53.15	70.49	56.02	57.93	1.26	10.44	-0.19	16.11	55.97	71.82	65.15
1	1	1	9.235	5.92	-6.89	14.51	21.63	10.99	53.16	70.49	56.04	57.60	1.26	10.42	-0.06	16.11	55.97	71.82	65.15
1	1	1	9.248	5.86	-6.89	14.51	21.63	10.98	53.18	70.48	56.05	57.26	1.25	10.38	0.08	16.11	55.97	71.82	65.15
1	1	1	9.260	5.80	-6.89	14.52	21.63	10.98	53.19	70.46	56.04	56.93	1.25	10.32	0.20	16.11	55.98	71.82	65.15
1	1	1	9.274	5.75	-6.89	14.53	21.63	10.98	53.21	70.42	56.00	56.62	1.24	10.23	0.31	16.10	55.97	71.82	65.15
1	1	1	9.287	5.71	-6.89	14.55	21.63	10.98	53.22	70.34	55.94	56.35	1.22	10.13	0.40	16.10	55.97	71.82	65.15
1	1	1	9.299	5.69	-6.89	14.56	21.63	11.00	53.23	70.23	55.83	56.10	1.21	10.00	0.45	16.10	55.97	71.82	65.15
1	1	1	9.312	5.67	-6.89	14.58	21.63	11.04	53.24	70.07	55.67	55.89	1.18	9.85	0.48	16.09	55.97	71.82	65.15
1	1	1	9.326	5.66	-6.89	14.59	21.63	11.09	53.23	69.86	55.47	55.69	1.15	9.68	0.49	16.08	55.97	71.82	65.15
1	1	1	9.340	5.66	-6.89	14.60	21.63	11.17	53.21	69.61	55.20	55.50	1.12	9.51	0.47	16.07	55.97	71.82	65.15
1	1	1	9.353	5.67	-6.89	14.61	21.63	11.28	53.16	69.31	54.89	55.29	1.09	9.34	0.44	16.06	55.97	71.82	65.15
1	1	1	9.365	5.68	-6.90	14.60	21.63	11.43	53.08	68.97	54.54	55.08	1.06	9.18	0.41	16.04	55.97	71.82	65.15
1	1	1	9.377	5.71	-6.90	14.57	21.63	11.60	52.97	68.63	54.17	54.84	1.03	9.05	0.37	16.02	55.97	71.82	65.15
1	1	1	9.390	5.74	-6.90	14.53	21.63	11.81	52.82	68.29	53.81	54.58	1.01	8.95	0.35	16.00	55.97	71.82	65.15
1	1	1	9.404	5.79	-6.90	14.45	21.63	12.04	52.61	67.99	53.47	54.32	1.01	8.88	0.34	15.99	55.97	71.82	65.15
1	1	1	9.416	5.84	-6.90	14.34	21.63	12.29	52.36	67.74	53.17	54.07	1.03	8.83	0.34	15.98	55.97	71.82	65.15
1	1	1	9.428	5.90	-6.90	14.19	21.63	12.55	52.06	67.53	52.91	53.84	1.07	8.80	0.34	15.97	55.97	71.82	65.15
1	1	1	9.440	5.97	-6.89	13.98	21.63	12.82	51.73	67.37	52.67	53.62	1.12	8.81	0.34	15.98	55.97	71.82	65.15
1	1	1	9.454	6.05	-6.89	13.73	21.63	13.10	51.39	67.26	52.45	53.43	1.17	8.83	0.34	16.02	55.97	71.82	65.15
1	1	1	9.467	6.11	-6.89	13.44	21.62	13.38	51.07	67.18	52.23	53.26	1.23	8.88	0.33	16.08	55.97	71.82	65.15
1	1	1	9.479	6.18	-6.89	13.12	21.62	13.66	50.77	67.14	52.00	53.08	1.29	8.95	0.32	16.18	55.97	71.82	65.15
1	1	1	9.493	6.23	-6.89	12.78	21.62	13.94	50.53	67.11	51.75	52.90	1.34	9.04	0.31	16.32	55.97	71.82	65.15
1	1	1	9.505	6.27	-6.89	12.46	21.62	14.20	50.34	67.11	51.48	52.70	1.38	9.15	0.29	16.52	55.97	71.82	65.15
1	1	1	9.517	6.31	-6.89	12.18	21.62	14.46	50.19	67.11	51.19	52.48	1.41	9.27	0.28	16.78	55.97	71.82	65.15
1	1	1	9.529	6.33	-6.89	11.94	21.62	14.69	50.09	67.12	50.90	52.24	1.44	9.40	0.27	17.09	55.97	71.82	65.15
1	1	1	9.546	6.35	-6.89	11.74	21.62	14.92	50.03	67.14	50.62	51.98	1.45	9.52	0.28	17.46	55.97	71.82	65.15
1	1	1	9.560	6.36	-6.89	11.59	21.62	15.13	50.00	67.16	50.38	51.71	1.46	9.63	0.31	17.86	55.97	71.82	65.15
1	1	1	9.573	6.37	-6.90	11.47	21.62	15.34	50.00	67.19	50.17	51.46	1.47	9.72	0.34	18.29	55.97	71.82	65.16
1	1	1	9.586	6.37	-6.90	11.36	21.62	15.55	50.00	67.21	50.01	51.24	1.47	9.80	0.37	18.72	55.97	71.82	65.16
1	1	1	9.598	6.37	-6.91	11.25	21.61	15.76	50.01	67.23	49.88	51.05	1.47	9.86	0.40	19.15	55.97	71.82	65.17
1	1	1	9.612	6.36	-6.91	11.13	21.61	15.97	50.01	67.25	49.79	50.91	1.47	9.90	0.43	19.60	55.97	71.82	65.17
1	1	1	9.625	6.35	-6.92	10.98	21.61	16.19	50.01	67.28	49.73	50.80	1.47	9.94	0.45	20.07	55.97	71.82	65.18
1	1	1	9.637	6.33	-6.93	10.79	21.61	16.40	49.98	67.30	49.70	50.73	1.47	9.96	0.47	20.56	55.97	71.82	65.20
1	1	1	9.649	6.31	-6.94	10.54	21.61	16.61	49.92	67.31	49.68	50.68	1.48	9.97	0.48	21.08	55.97	71.82	65.21
1	1	1	9.662	6.27	-6.95	10.23	21.61	16.82	49.82	67.33	49.68	50.65	1.49	9.98	0.49	21.62	55.97	71.82	65.22
1	1	1	9.675	6.23	-6.96	9.87	21.61	17.02	49.67	67.33	49.68	50.63	1.51	9.98	0.50	22.17	55.97	71.82	65.24
1	1	1	9.688	6.18	-6.97	9.46	21.61	17.20	49.48	67.33	49.69	50.61	1.53	9.97	0.52	22.72	55.97	71.82	65.25
1	1	1	9.700	6.12	-6.97	9.03	21.61	17.37	49.23	67.30	49.71	50.57	1.56	9.96	0.53	23.27	55.97	71.82	65.25
1	1	1	9.713	6.05	-6.97	8.62	21.60	17.51	48.94	67.26	49.72	50.52	1.60	9.93	0.56	23.79	55.97	71.82	65.25
1	1	1	9.725	5.98	-6.95	8.24	21.60	17.62	48.62	67.18	49.73	50.44	1.64	9.90	0.59	24.30	55.97	71.82	65.23
1	1	1	9.738	5.91	-6.92	7.93	21.60	17.70	48.27	67.07	49.74	50.33	1.69	9.84	0.64	24.78	55.97	71.82	65.18
1	1	1	9.750	5.85	-6.86	7.67	21.60	17.76	47.94	66.91	49.75	50.17	1.73	9.77	0.70	25.20	55.97	71.82	65.11
1	1	1	9.762	5.80	-6.78	7.47	21.60	17.80	47.65	66.70	49.76	49.98	1.77	9.68	0.78	25.56	55.97	71.82	65.01
1	1	1	9.776	5.76	-6.67	7.33	21.60	17.83	47.40	66.45	49.77	49.74	1.81	9.57	0.87	25.84	55.97	71.82	64.87
1	1	1	9.788	5.73	-6.52	7.23	21.60	17.84	47.19	66.15	49.77	49.48	1.86	9.44	0.97	26.06	55.97	71.82	64.69
1	1	1	9.800	5.70	-6.33	7.17	21.60	17.83	47.04	65.81	49.77	49.20	1.91	9.30	1.08	26.21	55.97	71.82	64.45
1	1	1	9.813	5.69	-6.12	7.14	21.60	17.83	46.92	65.46	49.77	48.93	1.97	9.15	1.18	26.31	55.97	71.82	64.18
1	1	1	9.825	5.68	-5.87	7.13	21.60	17.81	46.85	65.13	49.77	48.69	2.06	9.01	1.27	26.37	55.97	71.82	63.88
1	1	1	9.838	5.67	-5.62	7.14	21.60	17.80	46.80	64.83	49.77	48.48	2.17	8.88	1.35	26.41	55.97	71.82	63.56
1	1	1	9.853	5.67	-5.38	7.16	21.60	17.78	46.78	64.57	49.77	48.32	2.30	8.77	1.41	26.42	55.97	71.82	63.26
1	1	1	9.866	5.67	-5.16	7.18	21.60	17.77	46.77	64.37	49.77	48.19	2.45	8.68	1.46	26.42	55.97	71.82	62.99
1	1	1	9.878	5.67	-4.97	7.22	21.60	17.75	46.78	64.21	49.77	48.10	2.61	8.61	1.50	26.41	55.97	71.82	62.76
1	1	1	9.891	5.67	-4.82	7.27	21.60	17.74	46.79	64.10	49.77	48.04	2.76	8.57	1.52	26.40	55.97	71.82	62.57
1	1	1	9.904	5.67	-4.71	7.32	21.60	17.73	46.80	64.02	49.77	48.01	2.91	8.53	1.53	26.40	55.97	71.82	62.43
1	1	1	9.916	5.67	-4.63	7.37	21.60	17.73	46.82	63.98	49.77	48.00	3.03	8.51	1.54	26.40	55.97	71.82	62.33
1	1	1	9.928	5.67	-4.57	7.44	21.60	17.75	46.83	63.95	49.77	48.00	3.13	8.50	1.54	26.41	55.98	71.82	62.26
1	1	1	9.944	5.67	-4.54	7.51	21.61	17.77	46.85	63.95	49.78	48.01	3.21	8.50	1.53	26.43	55.97	71.82	62.22
1	1	1	9.956	5.67	-4.52	7.58	21.61	17.81	46.86	63.95	49.79	48.03	3.26	8.50	1.53	26.46	55.97	71.82	62.20
1	1	1	9.969	5.68	-4.52	7.65	21.62	17.87	46.87	63.96	49.80	48.05	3.30	8.50	1.52	26.49	55.97	71.82	62.19
1	1	1	9.982	5.69	-4.52	7.71	21.62	17.96	46.87	63.98	49.81	48.08	3.32	8.50	1.52	26.52	55.97	71.82	62.20
1	1	1	9.995	5.70	-4.53	7.76	21.63	18.07	46.88	63.99	49.82	48.10	3.34	8.50	1.51	26.54	55.96	71.82	62.21
1	1	1	10.007	5.72	-4.54	7.80	21.63	18.21	46.88	64.01	49.84	48.12	3.34	8.50	1.51	26.54	55.96	71.82	62.22
1	1	1	10.020	5.74	-4.55	7.83	21.64	18.37	46.88	64.02	49.86	48.13	3.34	8.50	1.51	26.51	55.95	71.82	62.23
1	1	1	10.033	5.78	-4.56	7.87	21.64	18.55	46.88	64.03	49.87	48.14	3.33	8.50	1.52	26.44	55.93	71.82	62.25
1	1	1	10.045	5.82	-4.57	7.91	21.64	18.75	46.88	64.04	49.88	48.12	3.33	8.50	1.52	26.30	55.92	71.82	62.26
1	1	1	10.058	5.87	-4.58	7.96	21.63	18.97	46.88	64.05	49.89	48.09	3.32	8.50	1.54	26.08	55.90	71.82	62.27
1	1	1	10.070	5.93	-4.59	8.05	21.61	19.21	46.88	64.05	49.88	48.03	3.31	8.51	1.55	25.77	55.88	71.82	62.28
1	1	1	10.083	5.99	-4.59	8.18	21.59	19.48	46.88	64.06	49.86	47.94	3.31	8.52	1.58	25.34	55.87	71.82	62.28
1	1	1	10.097	6.05	-4.60	8.38	21.55	19.76	46.88	64.06	49.81	47.82	3.30	8.54	1.61	24.78	55.86	71.82	62.29
1	1	1	10.109	6.11	-4.60	8.64	21.50	20.05	46.88	64.06	49.72	47.65	3.30	8.57	1.64	24.10	55.85	71.82	62.29
1	1	1	10.121	6.14	-4.60	8.98	21.43	20.36	46.88	64.06	49.60	47.44	3.29	8.61	1.68	23.31	55.86	71.82	62.29
1	1	1	10.134	6.16	-4.60	9.41	21.34	20.66	46.88	64.06	49.43	47.20	3.29	8.68	1.71	22.42	55.88	71.82	62.29
1	1	1	10.147	6.16	-4.60	9.91	21.24	20.95	46.88	64.06	49.20	46.93	3.29	8.76	1.74	21.49	55.93	71.82	62.29
1	1	1	10.160	6.14	-4.60	10.47	21.13	21.22	46.88	64.06	48.93	46.64	3.29	8.86	1.76	20.53	56.02	71.82	62.29
1	1	1	10.173	6.11	-4.60	11.05	21.02	21.46	46.88	64.06	48.60	46.37	3.29	8.99	1.76	19.59	56.14	71.82	62.29
1	1	1	10.186	6.05	-4.60	11.61	20.90	21.67	46.88	64.06	48.23	46.13	3.29	9.12	1.74	18.70	56.31	71.82	62.29
1	1	1	10.198	5.99	-4.60	12.12	20.80	21.84	46.88	64.06	47.85	45.92	3.29	9.27	1.70	17.88	56.53	71.82	62.29
1	1	1	10.210	5.93	-4.60	12.54	20.72	21.97	46.88	64.06	47.49	45.76	3.29	9.40	1.65	17.15	56.81	71.82	62.29
1	1	1	10.224	5.87	-4.60	12.89	20.65	22.07	46.88	64.06	47.16	45.63	3.29	9.52	1.60	16.53	57.14	71.82	62.29
1	1	1	10.236	5.82	-4.60	13.15	20.60	22.14	46.88	64.06	46.88	45.54	3.29	9.63	1.55	16.03	57.50	71.82	62.29
1	1	1	10.248	5.78	-4.60	13.34	20.56	22.18	46.88	64.06	46.66	45.47	3.29	9.71	1.51	15.65	57.88	71.82	62.29
1	1	1	10.260	5.74	-4.60	13.47	20.53	22.21	46.88	64.06	46.48	45.44	3.29	9.78	1.47	15.38	58.25	71.82	62.29
1	1	1	10.274	5.72	-4.60	13.55	20.52	22.21	46.88	64.06	46.36	45.42	3.29	9.82	1.44	15.19	58.57	71.82	62.29
1	1	1	10.288	5.70	-4.60	13.59	20.51	22.21	46.88	64.06	46.28	45.41	3.29	9.85	1.42	15.07	58.85	71.82	62.29
1	1	1	10.302	5.69	-4.60	13.60	20.51	22.19	46.88	64.06	46.23	45.42	3.29	9.87	1.40	15.02	59.07	71.82	62.29
1	1	1	10.315	5.68	-4.60	13.59	20.51	22.17	46.88	64.06	46.20	45.43	3.29	9.88	1.39	15.00	59.24	71.82	62.29
1	1	1	10.327	5.68	-4.60	13.57	20.51	22.13	46.88	64.06	46.20	45.44	3.29	9.88	1.39	15.00	59.37	71.82	62.29
1	1	1	10.341	5.68	-4.60	13.55	20.52	22.08	46.88	64.06	46.20	45.45	3.29	9.88	1.38	15.03	59.45	71.82	62.29
1	1	1	10.354	5.68	-4.60	13.52	20.52	22.01	46.88	64.06	46.21	45.46	3.29	9.88	1.38	15.06	59.50	71.82	62.29
1	1	1	10.366	5.68	-4.60	13.49	20.53	21.93	46.88	64.06	46.23	45.47	3.29	9.87	1.38	15.09	59.53	71.82	62.29
1	1	1	10.379	5.68	-4.60	13.47	20.53	21.84	46.88	64.06	46.25	45.48	3.29	9.87	1.38	15.12	59.53	71.82	62.29
1	1	1	10.391	5.68	-4.60	13.45	20.54	21.73	46.88	64.06	46.26	45.49	3.29	9.86	1.39	15.14	59.53	71.82	62.29
1	1	1	10.404	5.69	-4.60	13.44	20.54	21.62	46.88	64.06	46.28	45.50	3.29	9.85	1.39	15.15	59.52	71.82	62.29
1	1	1	10.417	5.69	-4.60	13.43	20.54	21.50	46.88	64.06	46.29	45.50	3.29	9.85	1.39	15.16	59.50	71.82	62.29
1	1	1	10.429	5.69	-4.60	13.42	20.55	21.38	46.88	64.06	46.30	45.50	3.29	9.85	1.39	15.16	59.48	71.82	62.29
1	1	1	10.442	5.69	-4.60	13.41	20.55	21.28	46.88	64.06	46.31	45.50	3.29	9.84	1.39	15.16	59.47	71.82	62.29
1	1	1	10.454	5.69	-4.60	13.41	20.55	21.20	46.88	64.06	46.31	45.51	3.29	9.84	1.40	15.15	59.45	71.82	62.29
1	1	1	10.466	5.69	-4.60	13.41	20.55	21.13	46.88	64.06	46.32	45.51	3.29	9.84	1.40	15.16	59.44	71.82	62.29
1	1	1	10.478	5.69	-4.60	13.41	20.55	21.09	46.87	64.05	46.32	45.51	3.29	9.84	1.40	15.16	59.43	71.82	62.29
1	1	1	10.497	5.69	-4.60	13.41	20.55	21.05	46.87	64.05	46.32	45.50	3.29	9.84	1.40	15.19	59.42	71.82	62.29
1	1	1	10.509	5.70	-4.60	13.41	20.55	21.03	46.87	64.05	46.32	45.50	3.29	9.84	1.40	15.23	59.42	71.82	62.29
1	1	1	10.521	5.70	-4.60	13.41	20.55	21.02	46.87	64.05	46.32	45.50	3.29	9.84	1.40	15.31	59.41	71.82	62.29
1	1	1	10.536	5.70	-4.60	13.41	20.55	21.02	46.87	64.05	46.32	45.50	3.29	9.84	1.40	15.42	59.41	71.82	62.29
1	1	1	10.548	5.71	-4.60	13.41	20.55	21.01	46.87	64.05	46.32	45.50	3.29	9.84	1.40	15.57	59.41	71.82	62.29
1	1	1	10.561	5.72	-4.60	13.41	20.55	21.01	46.88	64.05	46.32	45.50	3.29	9.84	1.40	15.77	59.41	71.82	62.29
1	1	1	10.574	5.73	-4.60	13.42	20.54	21.00	46.88	64.05	46.32	45.50	3.29	9.84	1.40	16.01	59.41	71.82	62.29
1	1	1	10.587	5.74	-4.60	13.42	20.54	20.97	46.89	64.05	46.32	45.50	3.29	9.84	1.40	16.31	59.41	71.82	62.29
1	1	1	10.599	5.75	-4.60	13.42	20.54	20.94	46.90	64.05	46.32	45.50	3.29	9.84	1.40	16.63	59.41	71.82	62.29
1	1	1	10.611	5.76	-4.60	13.42	20.54	20.89	46.91	64.05	46.31	45.50	3.28	9.84	1.40	16.97	59.41	71.82	62.29
1	1	1	10.625	5.77	-4.60	13.42	20.54	20.83	46.92	64.06	46.31	45.50	3.28	9.84	1.40	17.30	59.41	71.82	62.29
1	1	1	10.638	5.78	-4.60	13.41	20.54	20.75	46.94	64.07	46.31	45.50	3.28	9.85	1.40	17.60	59.41	71.82	62.29
1	1	1	10.651	5.78	-4.60	13.41	20.54	20.65	46.96	64.07	46.31	45.50	3.28	9.85	1.40	17.87	59.41	71.82	62.29
1	1	1	10.663	5.77	-4.60	13.41	20.54	20.54	46.97	64.08	46.31	45.50	3.28	9.85	1.40	18.10	59.41	71.82	62.29
1	1	1	10.675	5.75	-4.60	13.40	20.55	20.42	46.99	64.10	46.31	45.50	3.27	9.86	1.40	18.32	59.41	71.82	62.28
1	1	1	10.688	5.70	-4.60	13.40	20.55	20.30	47.00	64.11	46.31	45.50	3.27	9.86	1.40	18.54	59.41	71.82	62.28
1	1	1	10.701	5.63	-4.60	13.39	20.55	20.20	47.01	64.13	46.31	45.50	3.27	9.87	1.40	18.78	59.41	71.82	62.28
1	1	1	10.714	5.53	-4.60	13.38	20.56	20.11	47.00	64.15	46.31	45.50	3.28	9.88	1.40	19.06	59.41	71.82	62.29
1	1	1	10.726	5.39	-4.60	13.37	20.57	20.04	46.97	64.16	46.31	45.50	3.28	9.88	1.40	19.41	59.41	71.82	62.29
1	1	1	10.738	5.22	-4.59	13.36	20.57	19.99	46.91	64.17	46.31	45.50	3.29	9.88	1.40	19.84	59.41	71.82	62.29
1	1	1	10.754	5.00	-4.59	13.35	20.58	19.94	46.82	64.18	46.31	45.50	3.31	9.88	1.40	20.36	59.41	71.82	62.30
1	1	1	10.766	4.75	-4.58	13.35	20.59	19.91	46.68	64.16	46.31	45.50	3.33	9.87	1.40	20.96	59.41	71.82	62.31
1	1	1	10.779	4.47	-4.56	13.35	20.60	19.89	46.49	64.13	46.31	45.51	3.36	9.85	1.40	21.63	59.41	71.82	62.32
1	1	1	10.791	4.19	-4.55	13.36	20.61	19.88	46.24	64.07	46.31	45.51	3.39	9.82	1.40	22.34	59.41	71.82	62.33
1	1	1	10.804	3.90	-4.53	13.38	20.61	19.87	45.93	63.98	46.31	45.51	3.44	9.78	1.39	23.05	59.41	71.82	62.34
1	1	1	10.817	3.61	-4.51	13.42	20.60	19.87	45.57	63.84	46.31	45.51	3.48	9.72	1.39	23.73	59.41	71.82	62.36
1	1	1	10.866	3.30	-4.49	13.48	20.59	19.87	45.16	63.65	46.31	45.51	3.53	9.64	1.39	24.37	59.41	71.82	62.38
1	1	1	10.878	2.97	-4.47	13.57	20.56	19.88	44.73	63.41	46.31	45.51	3.58	9.54	1.38	24.93	59.41	71.82	62.40
1	1	1	10.892	2.59	-4.45	13.68	20.52	19.89	44.30	63.12	46.31	45.50	3.63	9.43	1.38	25.39	59.41	71.82	62.41
1	1	1	10.904	2.17	-4.45	13.82	20.45	19.91	43.85	62.77	46.31	45.50	3.67	9.30	1.38	25.76	59.41	71.82	62.41
1	1	1	10.918	1.68	-4.46	13.99	20.35	19.94	43.40	62.39	46.31	45.49	3.72	9.17	1.37	26.04	59.41	71.82	62.41
1	1	1	10.930	1.14	-4.50	14.19	20.23	19.98	42.94	62.00	46.31	45.48	3.76	9.05	1.37	26.24	59.41	71.82	62.38
1	1	1	10.944	0.55	-4.57	14.39	20.08	20.04	42.48	61.61	46.31	45.47	3.80	8.94	1.37	26.37	59.41	71.82	62.33
1	1	1	10.957	-0.08	-4.68	14.59	19.90	20.11	42.01	61.21	46.31	45.46	3.85	8.85	1.38	26.44	59.41	71.82	62.24
1	1	1	10.969	-0.72	-4.84	14.76	19.70	20.20	41.57	60.81	46.31	45.44	3.90	8.77	1.38	26.47	59.41	71.82	62.11
1	1	1	10.982	-1.37	-5.07	14.88	19.48	20.30	41.14	60.40	46.31	45.42	3.94	8.72	1.40	26.48	59.41	71.82	61.94
1	1	1	10.994	-2.02	-5.36	14.95	19.24	20.42	40.73	59.97	46.31	45.40	3.97	8.67	1.43	26.47	59.41	71.82	61.70
1	1	1	11.007	-2.65	-5.72	14.95	18.98	20.54	40.34	59.52	46.31	45.39	4.00	8.64	1.46	26.44	59.41	71.82	61.42
1	1	1	11.020	-3.28	-6.15	14.90	18.70	20.65	39.96	59.06	46.31	45.37	4.01	8.60	1.51	26.41	59.41	71.82	61.07
1	1	1	11.035	-3.88	-6.62	14.78	18.41	20.75	39.58	58.62	46.31	45.37	4.03	8.57	1.56	26.38	59.41	71.82	60.70
1	1	1	11.047	-4.46	-7.14	14.61	18.12	20.84	39.21	58.20	46.31	45.38	4.03	8.53	1.64	26.35	59.41	71.82	60.30
1	1	1	11.059	-5.03	-7.69	14.38	17.83	20.91	38.86	57.85	46.31	45.42	4.02	8.51	1.72	26.32	59.41	71.82	59.93
1	1	1	11.073	-5.58	-8.26	14.07	17.54	20.96	38.54	57.56	46.30	45.48	3.99	8.49	1.80	26.30	59.41	71.82	59.59
1	1	1	11.085	-6.12	-8.84	13.69	17.26	21.00	38.27	57.34	46.30	45.58	3.93	8.49	1.88	26.28	59.41	71.83	59.30
1	1	1	11.097	-6.63	-9.43	13.24	16.99	21.02	38.05	57.18	46.31	45.73	3.85	8.52	1.95	26.27	59.41	71.83	59.07
1	1	1	11.109	-7.12	-10.01	12.71	16.73	21.04	37.87	57.07	46.31	45.93	3.73	8.56	1.99	26.26	59.41	71.83	58.89
1	1	1	11.123	-7.58	-10.58	12.13	16.47	21.05	37.72	57.00	46.31	46.20	3.59	8.62	2.00	26.25	59.41	71.83	58.76
1	1	1	11.135	-8.01	-11.13	11.48	16.22	21.06	37.59	56.96	46.32	46.52	3.43	8.71	1.97	26.25	59.41	71.82	58.68
1	1	1	11.148	-8.39	-11.65	10.78	15.98	21.07	37.47	56.93	46.33	46.89	3.26	8.81	1.89	26.26	59.41	71.82	58.63
1	1	1	11.160	-8.73	-12.14	10.04	15.73	21.08	37.33	56.89	46.35	47.31	3.10	8.93	1.79	26.26	59.41	71.82	58.60
1	1	1	11.173	-9.00	-12.59	9.27	15.49	21.08	37.15	56.84	46.37	47.74	2.95	9.04	1.66	26.28	59.41	71.81	58.59
1	1	1	11.185	-9.22	-13.01	8.48	15.25	21.09	36.93	56.74	46.40	48.17	2.83	9.15	1.51	26.30	59.41	71.81	58.60
1	1	1	11.197	-9.38	-13.38	7.68	15.01	21.10	36.64	56.60	46.42	48.59	2.74	9.22	1.36	26.32	59.41	71.80	58.61
1	1	1	11.209	-9.49	-13.72	6.88	14.77	21.11	36.30	56.41	46.46	49.01	2.67	9.24	1.20	26.35	59.41	71.78	58.62
1	1	1	11.222	-9.56	-14.05	6.10	14.53	21.12	35.88	56.14	46.49	49.41	2.63	9.22	1.04	26.39	59.41	71.77	58.64
1	1	1	11.234	-9.60	-14.37	5.34	14.29	21.13	35.42	55.81	46.51	49.81	2.62	9.14	0.87	26.43	59.41	71.75	58.65
1	1	1	11.246	-9.62	-14.70	4.63	14.05	21.13	34.93	55.42	46.53	50.17	2.64	9.02	0.72	26.47	59.41	71.73	58.66
1	1	1	11.259	-9.63	-15.04	3.95	13.81	21.11	34.43	54.98	46.53	50.51	2.67	8.86	0.57	26.51	59.41	71.72	58.66
1	1	1	11.272	-9.62	-15.38	3.32	13.56	21.08	33.90	54.51	46.50	50.79	2.72	8.70	0.43	26.54	59.41	71.70	58.66
1	1	1	11.284	-9.61	-15.72	2.75	13.31	21.02	33.35	54.03	46.43	51.03	2.78	8.53	0.30	26.56	59.41	71.70	58.65
1	1	1	11.296	-9.60	-16.03	2.26	13.04	20.92	32.76	53.53	46.31	51.21	2.85	8.36	0.19	26.54	59.40	71.71	58.64
1	1	1	11.309	-9.59	-16.28	1.86	12.77	20.79	32.13	53.00	46.12	51.36	2.91	8.22	0.08	26.48	59.40	71.73	58.62
1	1	1	11.322	-9.58	-16.47	1.57	12.50	20.61	31.46	52.43	45.85	51.47	2.95	8.09	-0.04	26.36	59.40	71.78	58.61
1	1	1	11.334	-9.58	-16.57	1.39	12.21	20.38	30.74	51.79	45.48	51.54	2.98	7.98	-0.16	26.17	59.41	71.86	58.59
1	1	1	11.346	-9.58	-16.59	1.33	11.92	20.10	30.00	51.08	45.02	51.58	2.98	7.88	-0.28	25.87	59.41	71.99	58.59
1	1	1	11.358	-9.58	-16.50	1.38	11.62	19.77	29.22	50.29	44.47	51.60	2.95	7.80	-0.41	25.47	59.42	72.16	58.60
1	1	1	11.372	-9.58	-16.31	1.55	11.32	19.41	28.41	49.44	43.81	51.58	2.89	7.75	-0.55	24.93	59.43	72.38	58.62
1	1	1	11.385	-9.58	-16.00	1.82	11.03	19.04	27.59	48.53	43.08	51.52	2.80	7.72	-0.70	24.26	59.44	72.66	58.67
1	1	1	11.397	-9.57	-15.59	2.17	10.74	18.66	26.76	47.59	42.26	51.41	2.68	7.72	-0.85	23.47	59.46	73.00	58.76
1	1	1	11.409	-9.55	-15.06	2.57	10.46	18.30	25.94	46.61	41.37	51.25	2.53	7.75	-1.00	22.58	59.48	73.37	58.88
1	1	1	11.422	-9.51	-14.44	3.01	10.20	17.96	25.13	45.61	40.41	51.01	2.36	7.80	-1.15	21.60	59.50	73.76	59.06
1	1	1	11.435	-9.45	-13.72	3.46	9.95	17.65	24.35	44.58	39.42	50.69	2.17	7.88	-1.28	20.57	59.53	74.13	59.30
1	1	1	11.447	-9.36	-12.93	3.91	9.71	17.39	23.61	43.54	38.40	50.28	1.96	7.97	-1.37	19.51	59.56	74.47	59.59
1	1	1	11.459	-9.24	-12.07	4.33	9.50	17.18	22.93	42.48	37.38	49.78	1.74	8.05	-1.41	18.45	59.59	74.77	59.93
1	1	1	11.473	-9.07	-11.18	4.74	9.30	17.04	22.31	41.40	36.40	49.19	1.52	8.12	-1.40	17.43	59.61	75.01	60.32
1	1	1	11.485	-8.87	-10.28	5.12	9.12	16.96	21.76	40.34	35.47	48.53	1.29	8.15	-1.34	16.46	59.63	75.20	60.72
1	1	1	11.497	-8.63	-9.40	5.47	8.95	16.94	21.29	39.29	34.62	47.81	1.06	8.16	-1.23	15.59	59.62	75.34	61.11
1	1	1	11.509	-8.36	-8.57	5.78	8.80	16.98	20.91	38.29	33.87	47.05	0.82	8.12	-1.08	14.82	59.58	75.43	61.47
1	1	1	11.522	-8.08	-7.81	6.06	8.67	17.05	20.62	37.35	33.21	46.28	0.58	8.06	-0.89	14.17	59.49	75.49	61.77
1	1	1	11.550	-7.82	-7.13	6.29	8.57	17.14	20.41	36.49	32.63	45.49	0.35	7.97	-0.67	13.65	59.35	75.50	62.02
1	1	1	11.566	-7.58	-6.53	6.48	8.49	17.23	20.26	35.70	32.12	44.71	0.13	7.87	-0.44	13.25	59.14	75.48	62.22
1	1	1	11.579	-7.38	-6.01	6.64	8.43	17.29	20.17	35.00	31.65	43.93	-0.07	7.76	-0.21	12.95	58.85	75.43	62.36
1	1	1	11.592	-7.21	-5.56	6.79	8.39	17.31	20.13	34.37	31.19	43.18	-0.23	7.66	0.01	12.72	58.46	75.33	62.45
1	1	1	11.604	-7.09	-5.20	6.93	8.36	17.26	20.11	33.81	30.76	42.46	-0.37	7.56	0.20	12.54	57.98	75.19	62.50
1	1	1	11.617	-7.01	-4.92	7.09	8.35	17.13	20.12	33.32	30.33	41.80	-0.48	7.46	0.35	12.38	57.40	75.00	62.50
1	1	1	11.629	-6.95	-4.72	7.27	8.36	16.92	20.14	32.88	29.92	41.22	-0.56	7.38	0.46	12.21	56.76	74.76	62.45
1	1	1	11.643	-6.93	-4.57	7.49	8.36	16.61	20.17	32.52	29.54	40.73	-0.62	7.31	0.52	12.02	56.06	74.47	62.36
1	1	1	11.655	-6.92	-4.49	7.75	8.38	16.20	20.20	32.23	29.19	40.34	-0.66	7.27	0.52	11.77	55.35	74.13	62.22
1	1	1	11.668	-6.93	-4.44	8.05	8.40	15.70	20.23	32.01	28.85	40.04	-0.68	7.27	0.46	11.47	54.62	73.76	62.02
1	1	1	11.682	-6.94	-4.42	8.39	8.41	15.13	20.26	31.86	28.51	39.83	-0.69	7.30	0.34	11.11	53.90	73.37	61.77
1	1	1	11.694	-6.96	-4.43	8.73	8.43	14.51	20.28	31.75	28.18	39.69	-0.69	7.37	0.15	10.70	53.21	73.01	61.47
1	1	1	11.707	-6.98	-4.45	9.06	8.44	13.87	20.31	31.68	27.85	39.61	-0.69	7.47	-0.08	10.27	52.55	72.68	61.11
1	1	1	11.719	-7.00	-4.48	9.34	8.44	13.25	20.34	31.62	27.52	39.59	-0.69	7.58	-0.35	9.85	51.94	72.41	60.72
1	1	1	11.732	-7.01	-4.52	9.57	8.44	12.66	20.36	31.56	27.20	39.60	-0.69	7.70	-0.64	9.47	51.37	72.20	60.31
1	1	1	11.745	-7.00	-4.56	9.73	8.42	12.14	20.38	31.47	26.91	39.64	-0.70	7.81	-0.93	9.15	50.84	72.04	59.93
1	1	1	11.757	-6.97	-4.60	9.82	8.38	11.67	20.40	31.35	26.62	39.69	-0.72	7.91	-1.22	8.89	50.31	71.94	59.58
1	1	1	11.769	-6.92	-4.63	9.83	8.32	11.27	20.42	31.18	26.34	39.75	-0.77	7.99	-1.49	8.69	49.78	71.87	59.29
1	1	1	11.782	-6.84	-4.66	9.77	8.24	10.92	20.43	30.94	26.05	39.81	-0.83	8.06	-1.74	8.55	49.21	71.83	59.05
1	1	1	11.795	-6.71	-4.69	9.65	8.12	10.62	20.44	30.62	25.73	39.86	-0.93	8.11	-1.99	8.46	48.61	71.82	58.87
1	1	1	11.808	-6.55	-4.70	9.46	7.98	10.36	20.43	30.24	25.39	39.90	-1.06	8.16	-2.22	8.41	47.97	71.81	58.74
1	1	1	11.823	-6.35	-4.70	9.22	7.81	10.14	20.41	29.79	24.99	39.90	-1.21	8.21	-2.45	8.39	47.29	71.79	58.66
1	1	1	11.836	-6.11	-4.68	8.95	7.62	9.96	20.36	29.29	24.56	39.86	-1.40	8.27	-2.66	8.39	46.56	71.77	58.61
1	1	1	11.852	-5.83	-4.64	8.66	7.41	9.82	20.28	28.75	24.09	39.77	-1.61	8.32	-2.85	8.41	45.78	71.72	58.59
1	1	1	11.864	-5.55	-4.57	8.37	7.20	9.74	20.17	28.17	23.60	39.61	-1.83	8.39	-3.01	8.44	44.94	71.64	58.60
1	1	1	11.876	-5.27	-4.46	8.12	6.99	9.72	20.01	27.56	23.06	39.36	-2.06	8.45	-3.13	8.47	44.04	71.51	58.62
1	1	1	11.889	-5.02	-4.30	7.93	6.79	9.77	19.81	26.92	22.50	39.02	-2.27	8.53	-3.22	8.51	43.10	71.34	58.65
1	1	1	11.902	-4.81	-4.10	7.80	6.61	9.90	19.55	26.25	21.91	38.58	-2.44	8.62	-3.26	8.53	42.12	71.11	58.69
1	1	1	11.915	-4.63	-3.85	7.76	6.46	10.11	19.24	25.59	21.30	38.02	-2.55	8.71	-3.25	8.54	41.11	70.83	58.74
1	1	1	11.927	-4.49	-3.55	7.79	6.33	10.40	18.90	24.94	20.69	37.37	-2.58	8.81	-3.20	8.53	40.10	70.51	58.79
1	1	1	11.940	-4.39	-3.21	7.93	6.24	10.78	18.54	24.33	20.10	36.65	-2.53	8.91	-3.10	8.49	39.10	70.17	58.84
1	1	1	11.953	-4.32	-2.85	8.16	6.18	11.23	18.19	23.76	19.56	35.87	-2.37	9.00	-2.97	8.42	38.13	69.82	58.88
1	1	1	11.966	-4.28	-2.48	8.49	6.15	11.76	17.86	23.27	19.09	35.06	-2.13	9.07	-2.80	8.30	37.21	69.47	58.92
1	1	1	11.979	-4.27	-2.11	8.94	6.14	12.35	17.59	22.86	18.69	34.24	-1.78	9.13	-2.61	8.14	36.32	69.14	58.93
1	1	1	11.991	-4.28	-1.75	9.50	6.17	12.99	17.36	22.53	18.38	33.42	-1.35	9.16	-2.40	7.92	35.47	68.80	58.92
1	1	1	12.004	-4.32	-1.39	10.14	6.23	13.66	17.18	22.28	18.15	32.62	-0.86	9.16	-2.18	7.65	34.65	68.43	58.88
1	1	1	12.017	-4.39	-1.05	10.86	6.32	14.35	17.05	22.10	17.98	31.83	-0.33	9.13	-1.94	7.33	33.87	68.02	58.78
1	1	1	12.029	-4.50	-0.76	11.62	6.45	15.06	16.97	21.97	17.88	31.06	0.21	9.08	-1.70	6.97	33.13	67.54	58.61
1	1	1	12.043	-4.64	-0.50	12.42	6.61	15.78	16.95	21.89	17.81	30.30	0.72	8.99	-1.45	6.60	32.45	66.97	58.37
1	1	1	12.056	-4.81	-0.30	13.22	6.80	16.49	16.97	21.84	17.79	29.56	1.19	8.88	-1.21	6.24	31.82	66.29	58.03
1	1	1	12.069	-5.03	-0.15	14.03	7.03	17.19	17.06	21.82	17.78	28.84	1.59	8.74	-0.98	5.92	31.26	65.51	57.59
1	1	1	12.083	-5.27	-0.04	14.84	7.28	17.86	17.21	21.81	17.79	28.14	1.92	8.58	-0.76	5.64	30.76	64.64	57.05
1	1	1	12.096	-5.55	0.04	15.64	7.55	18.48	17.43	21.83	17.81	27.47	2.15	8.42	-0.56	5.42	30.32	63.70	56.40
1	1	1	12.108	-5.82	0.08	16.43	7.83	19.04	17.74	21.86	17.84	26.84	2.30	8.27	-0.39	5.25	29.91	62.70	55.67
1	1	1	12.121	-6.09	0.10	17.18	8.11	19.52	18.12	21.92	17.87	26.27	2.36	8.14	-0.25	5.13	29.53	61.66	54.88
1	1	1	12.133	-6.32	0.11	17.90	8.40	19.93	18.60	22.01	17.90	25.76	2.35	8.03	-0.14	5.05	29.15	60.61	54.05
1	1	1	12.146	-6.52	0.10	18.59	8.68	20.26	19.14	22.14	17.94	25.34	2.28	7.95	-0.08	5.00	28.77	59.55	53.20
1	1	1	12.158	-6.67	0.09	19.23	8.98	20.52	19.75	22.32	17.97	25.00	2.17	7.90	-0.06	4.97	28.39	58.52	52.36
1	1	1	12.173	-6.78	0.08	19.84	9.27	20.71	20.40	22.56	18.01	24.76	2.03	7.87	-0.07	4.97	28.02	57.50	51.53
1	1	1	12.185	-6.85	0.06	20.44	9.56	20.83	21.09	22.88	18.05	24.59	1.87	7.86	-0.11	4.97	27.67	56.52	50.74
1	1	1	12.197	-6.90	0.05	21.02	9.85	20.89	21.81	23.26	18.09	24.48	1.69	7.86	-0.17	4.98	27.37	55.57	50.01
1	1	1	12.209	-6.92	0.03	21.61	10.12	20.90	22.54	23.71	18.13	24.43	1.51	7.86	-0.23	5.00	27.13	54.67	49.32
1	1	1	12.221	-6.94	0.02	22.22	10.38	20.85	23.26	24.22	18.18	24.40	1.32	7.85	-0.28	5.02	26.94	53.84	48.70
1	1	1	12.235	-6.95	0.01	22.86	10.62	20.76	23.96	24.76	18.22	24.38	1.14	7.82	-0.31	5.04	26.80	53.08	48.15
1	1	1	12.248	-6.97	0.00	23.54	10.85	20.62	24.61	25.31	18.25	24.36	0.94	7.77	-0.33	5.05	26.71	52.41	47.69
1	1	1	12.260	-7.00	0.00	24.24	11.05	20.43	25.21	25.87	18.27	24.30	0.74	7.70	-0.33	5.06	26.65	51.85	47.34
1	1	1	12.273	-7.07	-0.01	24.97	11.23	20.20	25.75	26.41	18.27	24.20	0.52	7.62	-0.30	5.08	26.63	51.42	47.11
1	1	1	12.285	-7.17	-0.01	25.73	11.39	19.93	26.21	26.91	18.22	24.03	0.29	7.53	-0.24	5.08	26.63	51.12	47.00
1	1	1	12.299	-7.31	-0.01	26.52	11.51	19.59	26.59	27.36	18.12	23.78	0.05	7.44	-0.14	5.09	26.65	50.97	47.01
1	1	1	12.312	-7.50	-0.01	27.30	11.61	19.18	26.89	27.73	17.95	23.43	-0.21	7.35	-0.01	5.09	26.67	50.95	47.14
1	1	1	12.324	-7.75	-0.01	28.07	11.68	18.69	27.12	28.03	17.68	22.98	-0.48	7.28	0.15	5.10	26.70	51.09	47.38
1	1	1	12.338	-8.05	0.00	28.81	11.73	18.12	27.30	28.26	17.30	22.42	-0.75	7.24	0.34	5.10	26.73	51.38	47.73
1	1	1	12.353	-8.38	0.00	29.49	11.76	17.47	27.45	28.42	16.80	21.77	-1.02	7.23	0.56	5.09	26.75	51.83	48.19
1	1	1	12.365	-8.72	0.01	30.08	11.78	16.73	27.58	28.53	16.15	21.03	-1.30	7.24	0.79	5.09	26.76	52.43	48.76
1	1	1	12.377	-9.06	0.01	30.58	11.79	15.94	27.72	28.60	15.38	20.22	-1.58	7.29	1.03	5.08	26.75	53.18	49.45
1	1	1	12.389	-9.37	0.02	30.97	11.78	15.12	27.89	28.63	14.48	19.36	-1.88	7.35	1.29	5.06	26.71	54.05	50.24
1	1	1	12.402	-9.63	0.03	31.24	11.78	14.27	28.09	28.63	13.49	18.47	-2.19	7.44	1.55	5.05	26.64	55.00	51.12
1	1	1	12.416	-9.85	0.04	31.39	11.77	13.44	28.33	28.63	12.42	17.58	-2.50	7.54	1.81	5.03	26.52	55.97	52.04
1	1	1	12.428	-10.02	0.05	31.40	11.76	12.63	28.62	28.61	11.32	16.72	-2.81	7.67	2.04	5.00	26.35	56.90	52.98
1	1	1	12.440	-10.14	0.06	31.26	11.75	11.87	28.93	28.58	10.22	15.92	-3.10	7.81	2.25	4.98	26.13	57.74	53.90
1	1	1	12.454	-10.23	0.07	30.96	11.74	11.17	29.26	28.56	9.16	15.20	-3.37	7.96	2.43	4.95	25.86	58.47	54.77
1	1	1	12.466	-10.29	0.07	30.48	11.73	10.55	29.57	28.54	8.16	14.56	-3.60	8.14	2.58	4.93	25.53	59.07	55.58
1	1	1	12.484	-10.31	0.07	29.78	11.73	10.00	29.84	28.52	7.25	14.01	-3.78	8.32	2.70	4.91	25.17	59.54	56.33
1	1	1	12.497	-10.32	0.06	28.87	11.72	9.55	30.04	28.50	6.44	13.53	-3.92	8.51	2.78	4.90	24.79	59.89	57.00
1	1	1	12.509	-10.29	0.03	27.74	11.71	9.21	30.17	28.49	5.72	13.11	-4.01	8.71	2.84	4.91	24.42	60.13	57.56
1	1	1	12.523	-10.25	-0.03	26.39	11.71	8.97	30.22	28.48	5.09	12.74	-4.06	8.90	2.89	4.95	24.09	60.26	57.98
1	1	1	12.535	-10.17	-0.10	24.84	11.70	8.84	30.19	28.47	4.55	12.40	-4.06	9.07	2.93	5.03	23.82	60.30	58.25
1	1	1	12.548	-10.06	-0.21	23.14	11.70	8.82	30.08	28.47	4.11	12.08	-4.01	9.22	2.98	5.16	23.59	60.24	58.33
1	1	1	12.589	-9.92	-0.34	21.31	11.69	8.90	29.88	28.46	3.77	11.78	-3.93	9.34	3.03	5.36	23.42	60.08	58.20
1	1	1	12.604	-9.75	-0.51	19.45	11.69	9.07	29.61	28.46	3.51	11.53	-3.80	9.44	3.09	5.62	23.30	59.80	57.86
1	1	1	12.616	-9.53	-0.72	17.61	11.69	9.31	29.28	28.46	3.34	11.31	-3.64	9.51	3.15	5.97	23.21	59.40	57.30
1	1	1	12.628	-9.28	-0.94	15.85	11.69	9.60	28.91	28.47	3.23	11.14	-3.44	9.56	3.21	6.40	23.16	58.86	56.52
1	1	1	12.640	-9.01	-1.18	14.20	11.69	9.94	28.53	28.47	3.19	11.01	-3.22	9.59	3.27	6.92	23.14	58.16	55.54
1	1	1	12.654	-8.72	-1.41	12.67	11.69	10.31	28.14	28.47	3.19	10.91	-2.97	9.61	3.32	7.48	23.13	57.31	54.38
1	1	1	12.668	-8.45	-1.62	11.29	11.68	10.70	27.76	28.47	3.25	10.85	-2.69	9.61	3.38	8.09	23.14	56.32	53.10
1	1	1	12.680	-8.21	-1.81	10.04	11.68	11.12	27.39	28.47	3.35	10.82	-2.39	9.61	3.43	8.71	23.15	55.22	51.73
1	1	1	12.693	-8.01	-1.98	8.94	11.67	11.55	27.02	28.48	3.49	10.80	-2.07	9.60	3.48	9.33	23.16	54.04	50.32
1	1	1	12.705	-7.84	-2.14	7.97	11.65	12.00	26.65	28.48	3.68	10.80	-1.72	9.58	3.54	9.97	23.18	52.82	48.93
1	1	1	12.717	-7.72	-2.30	7.14	11.62	12.46	26.27	28.47	3.91	10.80	-1.37	9.56	3.59	10.60	23.20	51.58	47.58
1	1	1	12.729	-7.63	-2.46	6.45	11.58	12.95	25.89	28.47	4.19	10.81	-1.03	9.54	3.65	11.23	23.21	50.35	46.28
1	1	1	12.742	-7.57	-2.65	5.89	11.52	13.46	25.52	28.47	4.50	10.83	-0.72	9.52	3.69	11.84	23.22	49.13	45.05
1	1	1	12.754	-7.53	-2.87	5.47	11.44	13.99	25.18	28.46	4.82	10.84	-0.44	9.49	3.73	12.43	23.23	47.92	43.87
1	1	1	12.766	-7.51	-3.13	5.17	11.34	14.56	24.88	28.45	5.15	10.86	-0.22	9.47	3.74	13.00	23.24	46.73	42.76
1	1	1	12.779	-7.51	-3.43	4.99	11.22	15.17	24.64	28.43	5.48	10.87	-0.04	9.44	3.72	13.56	23.25	45.56	41.69
1	1	1	12.792	-7.51	-3.76	4.90	11.09	15.80	24.45	28.41	5.80	10.88	0.09	9.42	3.68	14.11	23.25	44.41	40.65
1	1	1	12.804	-7.52	-4.12	4.87	10.95	16.44	24.31	28.39	6.12	10.88	0.18	9.39	3.63	14.64	23.25	43.29	39.65
1	1	1	12.817	-7.53	-4.49	4.85	10.81	17.08	24.21	28.36	6.45	10.89	0.24	9.36	3.58	15.14	23.25	42.19	38.66
1	1	1	12.832	-7.54	-4.87	4.80	10.67	17.70	24.14	28.34	6.80	10.89	0.27	9.33	3.54	15.61	23.25	41.14	37.69
1	1	1	12.844	-7.56	-5.26	4.71	10.53	18.29	24.10	28.32	7.18	10.90	0.28	9.28	3.52	16.05	23.25	40.11	36.73
1	1	1	12.856	-7.57	-5.63	4.57	10.39	18.84	24.07	28.30	7.60	10.90	0.28	9.24	3.52	16.48	23.25	39.11	35.79
1	1	1	12.868	-7.57	-5.99	4.38	10.25	19.37	24.06	28.29	8.05	10.90	0.28	9.18	3.53	16.90	23.25	38.14	34.86
1	1	1	12.882	-7.58	-6.32	4.17	10.10	19.87	24.05	28.31	8.51	10.90	0.27	9.12	3.55	17.32	23.25	37.20	33.95
1	1	1	12.894	-7.59	-6.60	3.96	9.92	20.34	24.05	28.35	8.99	10.90	0.27	9.06	3.56	17.74	23.25	36.29	33.07
1	1	1	12.908	-7.59	-6.81	3.79	9.72	20.77	24.06	28.43	9.47	10.90	0.27	8.99	3.58	18.14	23.25	35.43	32.22
1	1	1	12.920	-7.59	-6.97	3.67	9.49	21.15	24.06	28.56	9.95	10.90	0.28	8.91	3.60	18.50	23.25	34.62	31.41
1	1	1	12.933	-7.60	-7.05	3.59	9.23	21.47	24.07	28.75	10.41	10.90	0.30	8.83	3.63	18.81	23.25	33.88	30.66
1	1	1	12.945	-7.60	-7.06	3.56	8.94	21.73	24.09	29.01	10.86	10.90	0.34	8.74	3.67	19.07	23.25	33.19	29.97
1	1	1	12.957	-7.60	-6.98	3.60	8.62	21.93	24.13	29.36	11.27	10.90	0.38	8.65	3.71	19.26	23.26	32.57	29.34
1	1	1	12.970	-7.61	-6.82	3.70	8.28	22.08	24.18	29.78	11.65	10.90	0.44	8.55	3.77	19.41	23.26	31.98	28.77
1	1	1	12.983	-7.62	-6.55	3.86	7.91	22.18	24.26	30.27	12.02	10.90	0.50	8.43	3.83	19.51	23.27	31.43	28.26
1	1	1	12.995	-7.63	-6.18	4.09	7.53	22.25	24.38	30.82	12.37	10.90	0.56	8.30	3.91	19.57	23.29	30.92	27.82
1	1	1	13.007	-7.64	-5.70	4.36	7.14	22.29	24.54	31.39	12.71	10.90	0.62	8.16	3.99	19.60	23.30	30.45	27.44
1	1	1	13.020	-7.65	-5.12	4.66	6.75	22.31	24.74	31.98	13.05	10.90	0.66	8.00	4.09	19.62	23.32	30.01	27.13
1	1	1	13.033	-7.66	-4.44	4.99	6.37	22.31	24.99	32.55	13.37	10.89	0.69	7.84	4.18	19.61	23.33	29.59	26.87
1	1	1	13.045	-7.67	-3.67	5.34	6.02	22.31	25.29	33.11	13.65	10.89	0.71	7.69	4.28	19.60	23.35	29.18	26.66
1	1	1	13.057	-7.68	-2.83	5.74	5.70	22.29	25.61	33.64	13.89	10.88	0.71	7.56	4.36	19.59	23.36	28.76	26.47
1	1	1	13.069	-7.68	-1.93	6.20	5.42	22.26	25.95	34.12	14.09	10.87	0.70	7.45	4.44	19.57	23.37	28.32	26.28
1	1	1	13.083	-7.68	-0.99	6.71	5.20	22.21	26.27	34.55	14.25	10.86	0.69	7.36	4.50	19.55	23.36	27.84	26.06
1	1	1	13.095	-7.66	-0.03	7.28	5.04	22.15	26.55	34.91	14.37	10.85	0.67	7.29	4.54	19.53	23.33	27.33	25.81
1	1	1	13.107	-7.62	0.92	7.89	4.95	22.05	26.79	35.20	14.47	10.83	0.66	7.23	4.58	19.52	23.28	26.78	25.51
1	1	1	13.120	-7.56	1.84	8.54	4.93	21.93	26.98	35.41	14.56	10.81	0.64	7.18	4.60	19.51	23.20	26.21	25.14
1	1	1	13.133	-7.47	2.70	9.21	4.98	21.77	27.12	35.56	14.65	10.80	0.63	7.11	4.60	19.50	23.08	25.61	24.71
1	1	1	13.147	-7.34	3.48	9.88	5.10	21.57	27.21	35.66	14.76	10.79	0.62	7.03	4.59	19.49	22.91	24.96	24.23
1	1	1	13.160	-7.18	4.16	10.52	5.27	21.32	27.28	35.72	14.90	10.78	0.61	6.93	4.56	19.49	22.69	24.28	23.70
1	1	1	13.173	-6.98	4.73	11.12	5.50	21.04	27.32	35.74	15.06	10.79	0.61	6.81	4.51	19.49	22.41	23.57	23.12
1	1	1	13.185	-6.74	5.18	11.66	5.77	20.73	27.35	35.75	15.27	10.81	0.60	6.67	4.43	19.49	22.08	22.84	22.49
1	1	1	13.198	-6.47	5.50	12.13	6.06	20.42	27.38	35.74	15.51	10.86	0.59	6.51	4.32	19.48	21.72	22.09	21.81
1	1	1	13.211	-6.19	5.71	12.54	6.39	20.12	27.42	35.72	15.78	10.94	0.57	6.34	4.19	19.48	21.34	21.35	21.10
1	1	1	13.224	-5.92	5.81	12.88	6.72	19.85	27.48	35.70	16.07	11.05	0.55	6.17	4.03	19.49	20.97	20.62	20.35
1	1	1	13.236	-5.68	5.83	13.17	7.07	19.61	27.58	35.68	16.34	11.21	0.52	6.02	3.84	19.49	20.65	19.93	19.57
1	1	1	13.249	-5.48	5.76	13.41	7.42	19.43	27.72	35.66	16.58	11.42	0.48	5.89	3.62	19.49	20.37	19.27	18.76
1	1	1	13.261	-5.31	5.62	13.61	7.77	19.28	27.91	35.64	16.78	11.68	0.42	5.78	3.37	19.49	20.15	18.64	17.94
1	1	1	13.273	-5.19	5.42	13.78	8.10	19.18	28.15	35.62	16.94	11.99	0.35	5.70	3.10	19.49	19.97	18.06	17.11
1	1	1	13.286	-5.10	5.17	13.93	8.39	19.11	28.43	35.61	17.06	12.32	0.26	5.65	2.82	19.49	19.85	17.51	16.29
1	1	1	13.298	-5.04	4.90	14.07	8.65	19.06	28.75	35.60	17.15	12.68	0.17	5.61	2.52	19.49	19.77	17.01	15.49
1	1	1	13.332	-5.00	4.61	14.21	8.88	19.04	29.09	35.59	17.21	13.02	0.07	5.58	2.24	19.49	19.72	16.58	14.73
1	1	1	13.346	-4.98	4.33	14.36	9.06	19.03	29.41	35.58	17.26	13.32	-0.02	5.56	1.98	19.49	19.69	16.22	14.05
1	1	1	13.358	-4.98	4.08	14.51	9.22	19.04	29.69	35.57	17.30	13.58	-0.11	5.54	1.77	19.49	19.69	15.94	13.46
1	1	1	13.372	-4.98	3.87	14.68	9.35	19.05	29.93	35.57	17.34	13.78	-0.18	5.51	1.60	19.49	19.69	15.73	12.98
1	1	1	13.384	-4.99	3.70	14.85	9.47	19.06	30.12	35.56	17.41	13.94	-0.23	5.47	1.47	19.49	19.70	15.58	12.61
1	1	1	13.397	-5.00	3.57	15.01	9.59	19.07	30.27	35.55	17.50	14.05	-0.27	5.41	1.39	19.49	19.72	15.49	12.33
1	1	1	13.409	-5.01	3.48	15.15	9.70	19.09	30.36	35.53	17.62	14.12	-0.30	5.32	1.35	19.49	19.74	15.43	12.14
1	1	1	13.422	-5.03	3.42	15.26	9.81	19.10	30.42	35.52	17.79	14.16	-0.32	5.21	1.34	19.49	19.75	15.41	12.03
1	1	1	13.437	-5.04	3.38	15.32	9.92	19.11	30.45	35.50	18.00	14.17	-0.34	5.06	1.36	19.49	19.77	15.41	11.96
1	1	1	13.449	-5.05	3.36	15.35	10.02	19.12	30.47	35.49	18.25	14.17	-0.34	4.89	1.41	19.49	19.78	15.42	11.94
1	1	1	13.461	-5.05	3.36	15.34	10.11	19.12	30.47	35.48	18.53	14.15	-0.35	4.70	1.47	19.49	19.79	15.44	11.94
1	1	1	13.474	-5.06	3.36	15.32	10.18	19.13	30.47	35.48	18.83	14.13	-0.35	4.50	1.54	19.49	19.80	15.47	11.96
1	1	1	13.488	-5.06	3.37	15.30	10.24	19.13	30.48	35.48	19.11	14.10	-0.35	4.31	1.61	19.49	19.80	15.49	11.99
1	1	1	13.502	-5.06	3.38	15.26	10.28	19.13	30.52	35.51	19.37	14.08	-0.36	4.13	1.69	19.49	19.81	15.51	12.02
1	1	1	13.515	-5.07	3.40	15.23	10.31	19.13	30.58	35.55	19.59	14.06	-0.37	3.99	1.75	19.49	19.81	15.53	12.06
1	1	1	13.527	-5.07	3.41	15.20	10.33	19.13	30.67	35.63	19.77	14.05	-0.38	3.89	1.81	19.49	19.81	15.55	12.09
1	1	1	13.539	-5.07	3.42	15.18	10.34	19.13	30.81	35.74	19.91	14.06	-0.40	3.82	1.86	19.49	19.81	15.56	12.12
1	1	1	13.554	-5.07	3.43	15.16	10.34	19.13	31.01	35.90	20.00	14.09	-0.43	3.78	1.90	19.49	19.81	15.57	12.14
1	1	1	13.568	-5.07	3.44	15.15	10.34	19.13	31.25	36.10	20.07	14.14	-0.47	3.77	1.92	19.49	19.81	15.58	12.15
1	1	1	13.582	-5.07	3.44	15.14	10.34	19.13	31.54	36.36	20.11	14.23	-0.51	3.78	1.92	19.49	19.81	15.58	12.17
1	1	1	13.596	-5.07	3.45	15.14	10.33	19.13	31.86	36.66	20.13	14.35	-0.55	3.82	1.90	19.49	19.81	15.58	12.17
1	1	1	13.624	-5.07	3.45	15.15	10.32	19.13	32.20	36.99	20.14	14.51	-0.59	3.87	1.85	19.49	19.81	15.58	12.18
1	1	1	13.637	-5.06	3.45	15.16	10.31	19.13	32.53	37.34	20.14	14.72	-0.62	3.93	1.78	19.49	19.81	15.58	12.18
1	1	1	13.651	-5.06	3.45	15.17	10.29	19.13	32.83	37.68	20.13	14.96	-0.64	3.99	1.69	19.49	19.81	15.58	12.18
1	1	1	13.664	-5.06	3.45	15.19	10.28	19.13	33.08	37.98	20.11	15.24	-0.66	4.05	1.59	19.49	19.81	15.58	12.18
1	1	1	13.677	-5.06	3.45	15.20	10.27	19.13	33.28	38.23	20.10	15.52	-0.67	4.11	1.48	19.49	19.80	15.58	12.18
1	1	1	13.689	-5.06	3.45	15.22	10.26	19.13	33.44	38.44	20.09	15.79	-0.68	4.15	1.37	19.49	19.80	15.58	12.18
1	1	1	13.702	-5.06	3.45	15.23	10.25	19.13	33.55	38.59	20.08	16.03	-0.68	4.18	1.28	19.49	19.80	15.58	12.18
1	1	1	13.715	-5.06	3.45	15.24	10.25	19.13	33.63	38.71	20.07	16.24	-0.68	4.21	1.19	19.49	19.80	15.58	12.18
1	1	1	13.727	-5.06	3.45	15.23	10.26	19.13	33.67	38.78	20.06	16.41	-0.68	4.23	1.12	19.49	19.80	15.58	12.18
1	1	1	13.740	-5.06	3.45	15.20	10.27	19.13	33.70	38.83	20.05	16.53	-0.67	4.24	1.07	19.49	19.80	15.58	12.17
1	1	1	13.754	-5.06	3.45	15.15	10.30	19.13	33.70	38.85	20.05	16.63	-0.67	4.25	1.03	19.49	19.80	15.58	12.17
1	1	1	13.766	-5.06	3.45	15.06	10.34	19.13	33.70	38.86	20.05	16.69	-0.67	4.25	1.01	19.49	19.80	15.58	12.17
1	1	1	13.779	-5.06	3.45	14.93	10.41	19.13	33.69	38.85	20.04	16.73	-0.66	4.25	0.99	19.49	19.80	15.58	12.17
1	1	1	13.792	-5.06	3.45	14.76	10.49	19.13	33.67	38.84	20.04	16.74	-0.66	4.25	0.98	19.49	19.80	15.58	12.17
1	1	1	13.805	-5.06	3.45	14.53	10.61	19.13	33.66	38.83	20.04	16.75	-0.66	4.25	0.98	19.49	19.80	15.58	12.17
1	1	1	13.819	-5.06	3.45	14.26	10.75	19.13	33.64	38.81	20.04	16.75	-0.66	4.24	0.98	19.49	19.80	15.58	12.17
1	1	1	13.832	-5.06	3.45	13.93	10.91	19.13	33.63	38.80	20.04	16.74	-0.66	4.24	0.98	19.49	19.80	15.58	12.17
1	1	1	13.845	-5.06	3.45	13.58	11.09	19.13	33.62	38.79	20.04	16.73	-0.66	4.24	0.99	19.49	19.80	15.58	12.17
1	1	1	13.857	-5.06	3.45	13.22	11.27	19.13	33.61	38.77	20.04	16.72	-0.66	4.24	0.99	19.49	19.80	15.58	12.17
1	2	0	1.179	1.90	-2.87	-13.15	13.96	21.55	27.35	34.00	12.44	7.69	1.10	6.20	4.73	27.96	24.11	25.09	25.78
1	2	0	1.192	1.90	-2.87	-13.15	13.96	21.74	27.35	33.37	12.44	7.69	0.98	6.15	4.73	27.96	24.11	25.09	25.77
1	2	0	1.207	1.90	-2.87	-13.15	13.96	21.93	27.35	32.77	12.44	7.69	0.86	6.10	4.73	27.96	24.11	25.09	25.77
1	2	0	1.222	1.90	-2.87	-13.15	13.96	22.10	27.35	32.23	12.44	7.69	0.76	6.06	4.73	27.96	24.11	25.09	25.77
1	2	0	1.236	1.90	-2.87	-13.15	13.96	22.26	27.35	31.77	12.44	7.69	0.67	6.02	4.73	27.96	24.11	25.09	25.77
1	2	0	1.257	1.90	-2.87	-13.15	13.96	22.39	27.35	31.40	12.44	7.69	0.60	5.99	4.73	27.96	24.11	25.09	25.77
1	2	0	1.270	1.90	-2.87	-13.15	13.96	22.49	27.35	31.12	12.44	7.69	0.54	5.97	4.73	27.96	24.11	25.10	25.77
1	2	0	1.282	1.90	-2.87	-13.15	13.96	22.57	27.35	30.92	12.44	7.69	0.50	5.95	4.73	27.96	24.11	25.10	25.78
1	2	0	1.296	1.90	-2.87	-13.15	13.96	22.64	27.35	30.78	12.44	7.69	0.48	5.94	4.73	27.96	24.11	25.10	25.78
1	2	0	1.310	1.90	-2.87	-13.15	13.96	22.68	27.35	30.70	12.44	7.69	0.46	5.93	4.73	27.96	24.11	25.10	25.78
1	2	0	1.324	1.90	-2.87	-13.15	13.96	22.71	27.35	30.66	12.44	7.69	0.45	5.93	4.73	27.96	24.11	25.10	25.78
1	2	0	1.338	1.90	-2.87	-13.15	13.96	22.72	27.35	30.65	12.44	7.69	0.45	5.93	4.73	27.96	24.11	25.10	25.78
1	2	0	1.350	1.90	-2.87	-13.15	13.96	22.73	27.35	30.66	12.44	7.69	0.45	5.93	4.73	27.96	24.11	25.11	25.78
1	2	0	1.364	1.90	-2.87	-13.15	13.96	22.73	27.35	30.68	12.44	7.69	0.45	5.93	4.73	27.96	24.12	25.11	25.78
1	2	0	1.378	1.90	-2.87	-13.15	13.96	22.72	27.35	30.70	12.44	7.69	0.45	5.93	4.73	27.96	24.12	25.11	25.78
1	2	0	1.391	1.90	-2.87	-13.15	13.96	22.70	27.35	30.73	12.45	7.69	0.45	5.94	4.73	27.96	24.12	25.11	25.78
1	2	0	1.405	1.90	-2.87	-13.15	13.96	22.67	27.35	30.76	12.45	7.69	0.46	5.94	4.73	27.96	24.12	25.11	25.78
1	2	0	1.419	1.90	-2.87	-13.15	13.96	22.63	27.35	30.78	12.45	7.69	0.46	5.94	4.73	27.96	24.12	25.10	25.78
1	2	0	1.432	1.90	-2.87	-13.16	13.96	22.57	27.35	30.81	12.45	7.69	0.46	5.94	4.73	27.96	24.12	25.10	25.78
1	2	0	1.446	1.90	-2.87	-13.17	13.96	22.50	27.35	30.82	12.45	7.69	0.46	5.94	4.73	27.96	24.12	25.09	25.78
1	2	0	1.462	1.90	-2.87	-13.18	13.96	22.41	27.35	30.84	12.45	7.69	0.46	5.94	4.73	27.96	24.11	25.07	25.78
1	2	0	1.475	1.90	-2.87	-13.19	13.96	22.31	27.35	30.84	12.45	7.68	0.47	5.94	4.73	27.96	24.11	25.05	25.78
1	2	0	1.488	1.90	-2.87	-13.21	13.96	22.19	27.35	30.85	12.44	7.67	0.48	5.94	4.73	27.96	24.10	25.02	25.77
1	2	0	1.502	1.90	-2.87	-13.23	13.96	22.06	27.35	30.85	12.44	7.67	0.49	5.94	4.74	27.96	24.08	24.98	25.77
1	2	0	1.515	1.90	-2.87	-13.25	13.96	21.92	27.35	30.85	12.44	7.66	0.51	5.94	4.74	27.96	24.07	24.94	25.76
1	2	0	1.529	1.90	-2.87	-13.27	13.96	21.78	27.35	30.84	12.43	7.64	0.54	5.93	4.74	27.96	24.04	24.89	25.75
1	2	0	1.543	1.90	-2.87	-13.28	13.96	21.65	27.35	30.83	12.42	7.63	0.59	5.93	4.75	27.96	24.02	24.84	25.74
1	2	0	1.558	1.90	-2.87	-13.28	13.96	21.51	27.35	30.82	12.41	7.62	0.64	5.92	4.75	27.96	23.99	24.80	25.72
1	2	0	1.573	1.90	-2.87	-13.28	13.96	21.38	27.35	30.81	12.40	7.61	0.70	5.92	4.75	27.96	23.96	24.77	25.70
1	2	0	1.586	1.90	-2.87	-13.25	13.96	21.24	27.35	30.79	12.39	7.60	0.78	5.91	4.75	27.96	23.93	24.76	25.68
1	2	0	1.599	1.90	-2.87	-13.19	13.96	21.10	27.35	30.77	12.37	7.60	0.86	5.91	4.75	27.96	23.91	24.79	25.67
1	2	0	1.612	1.90	-2.87	-13.10	13.96	20.96	27.35	30.75	12.36	7.62	0.94	5.91	4.74	27.96	23.90	24.88	25.66
1	2	0	1.627	1.90	-2.87	-12.96	13.96	20.82	27.35	30.73	12.35	7.65	1.00	5.91	4.72	27.96	23.91	25.05	25.65
1	2	0	1.640	1.90	-2.87	-12.77	13.96	20.69	27.35	30.71	12.35	7.70	1.06	5.92	4.70	27.96	23.96	25.31	25.66
1	2	0	1.652	1.90	-2.87	-12.52	13.96	20.56	27.35	30.71	12.35	7.78	1.09	5.93	4.66	27.96	24.05	25.69	25.69
1	2	0	1.665	1.90	-2.87	-12.21	13.97	20.44	27.35	30.71	12.37	7.89	1.11	5.96	4.62	27.96	24.19	26.21	25.74
1	2	0	1.679	1.90	-2.87	-11.84	13.97	20.33	27.35	30.74	12.41	8.05	1.10	6.00	4.57	27.96	24.41	26.89	25.83
1	2	0	1.692	1.90	-2.87	-11.43	13.97	20.21	27.35	30.80	12.48	8.24	1.08	6.05	4.50	27.96	24.72	27.71	25.96
1	2	0	1.707	1.90	-2.87	-11.01	13.97	20.08	27.35	30.90	12.58	8.48	1.04	6.12	4.43	27.96	25.12	28.67	26.15
1	2	0	1.720	1.90	-2.87	-10.60	13.97	19.96	27.35	31.04	12.72	8.74	0.99	6.20	4.35	27.96	25.62	29.73	26.38
1	2	0	1.733	1.90	-2.87	-10.23	13.97	19.84	27.35	31.23	12.90	9.03	0.95	6.31	4.28	27.96	26.21	30.85	26.68
1	2	0	1.746	1.90	-2.87	-9.91	13.98	19.72	27.35	31.49	13.12	9.32	0.91	6.42	4.22	27.96	26.86	31.99	27.02
1	2	0	1.762	1.90	-2.87	-9.64	13.98	19.62	27.35	31.81	13.38	9.60	0.89	6.53	4.17	27.96	27.55	33.09	27.40
1	2	0	1.775	1.90	-2.87	-9.42	13.98	19.54	27.35	32.18	13.67	9.87	0.90	6.64	4.13	27.96	28.25	34.13	27.81
1	2	0	1.789	1.90	-2.87	-9.23	13.98	19.48	27.35	32.60	13.98	10.13	0.92	6.75	4.11	27.96	28.90	35.09	28.22
1	2	0	1.802	1.90	-2.87	-9.06	13.98	19.43	27.35	33.04	14.27	10.38	0.96	6.83	4.08	27.96	29.49	35.95	28.64
1	2	0	1.815	1.90	-2.87	-8.88	13.98	19.40	27.35	33.45	14.53	10.64	1.01	6.91	4.04	27.96	29.99	36.72	29.06
1	2	0	1.828	1.90	-2.87	-8.69	13.98	19.38	27.35	33.83	14.75	10.91	1.06	6.97	3.99	27.96	30.39	37.38	29.47
1	2	0	1.842	1.90	-2.87	-8.48	13.98	19.37	27.35	34.15	14.93	11.19	1.10	7.01	3.92	27.96	30.69	37.92	29.87
1	2	0	1.856	1.90	-2.87	-8.23	13.98	19.36	27.35	34.40	15.07	11.48	1.14	7.04	3.84	27.96	30.91	38.36	30.26
1	2	0	1.868	1.90	-2.87	-7.93	13.98	19.36	27.35	34.60	15.17	11.76	1.18	7.06	3.74	27.96	31.06	38.68	30.60
1	2	0	1.882	1.90	-2.87	-7.61	13.99	19.36	27.35	34.74	15.24	12.03	1.20	7.08	3.65	27.96	31.15	38.91	30.90
1	2	0	1.895	1.90	-2.87	-7.28	13.99	19.37	27.35	34.84	15.28	12.27	1.23	7.08	3.56	27.96	31.20	39.06	31.13
1	2	0	1.910	1.90	-2.87	-6.96	13.99	19.37	27.35	34.89	15.30	12.46	1.24	7.08	3.49	27.96	31.21	39.15	31.31
1	2	0	1.923	1.90	-2.87	-6.67	13.99	19.38	27.35	34.92	15.31	12.62	1.25	7.08	3.42	27.96	31.20	39.19	31.45
1	2	0	1.948	1.90	-2.87	-6.43	13.99	19.38	27.35	34.93	15.30	12.73	1.25	7.08	3.38	27.96	31.18	39.20	31.53
1	2	0	1.962	1.90	-2.87	-6.23	13.99	19.39	27.35	34.93	15.29	12.81	1.26	7.07	3.34	27.96	31.16	39.18	31.59
1	2	0	1.975	1.90	-2.88	-6.08	13.99	19.39	27.35	34.91	15.28	12.87	1.26	7.07	3.31	27.96	31.13	39.15	31.62
1	2	0	1.990	1.90	-2.88	-5.98	13.99	19.40	27.35	34.89	15.27	12.90	1.26	7.06	3.30	27.96	31.10	39.11	31.63
1	2	0	2.003	1.89	-2.88	-5.90	13.99	19.40	27.35	34.87	15.25	12.91	1.25	7.06	3.29	27.97	31.07	39.07	31.62
1	2	0	2.016	1.89	-2.88	-5.86	13.99	19.40	27.35	34.86	15.24	12.91	1.25	7.06	3.28	27.97	31.05	39.04	31.61
1	2	0	2.029	1.89	-2.88	-5.84	13.99	19.40	27.35	34.84	15.23	12.91	1.25	7.06	3.28	27.97	31.03	39.00	31.59
1	2	0	2.044	1.89	-2.88	-5.83	13.99	19.40	27.35	34.82	15.22	12.90	1.25	7.06	3.28	27.97	31.02	38.97	31.58
1	2	0	2.060	1.89	-2.88	-5.83	13.99	19.40	27.35	34.81	15.21	12.89	1.25	7.06	3.29	27.97	31.00	38.93	31.56
1	2	0	2.074	1.89	-2.88	-5.84	13.99	19.40	27.35	34.80	15.20	12.87	1.24	7.06	3.29	27.97	30.99	38.90	31.55
1	2	0	2.089	1.89	-2.88	-5.86	13.99	19.40	27.35	34.80	15.19	12.86	1.24	7.06	3.29	27.97	30.98	38.87	31.53
1	2	0	2.102	1.89	-2.88	-5.87	13.99	19.40	27.35	34.79	15.17	12.84	1.24	7.06	3.29	27.97	30.97	38.84	31.52
1	2	0	2.115	1.90	-2.87	-5.89	13.99	19.40	27.35	34.79	15.16	12.83	1.24	7.06	3.30	27.97	30.96	38.81	31.52
1	2	0	2.128	1.90	-2.87	-5.90	13.99	19.40	27.35	34.79	15.14	12.81	1.24	7.06	3.30	27.97	30.95	38.79	31.51
1	2	0	2.140	1.91	-2.86	-5.91	13.99	19.40	27.35	34.79	15.13	12.79	1.24	7.05	3.30	27.97	30.93	38.77	31.51
1	2	0	2.154	1.92	-2.84	-5.92	13.99	19.40	27.35	34.79	15.11	12.77	1.24	7.05	3.31	27.97	30.91	38.76	31.50
1	2	0	2.168	1.94	-2.82	-5.93	13.99	19.40	27.35	34.79	15.10	12.75	1.24	7.04	3.31	27.97	30.90	38.76	31.50
1	2	0	2.180	1.96	-2.80	-5.93	13.99	19.39	27.35	34.79	15.09	12.72	1.24	7.03	3.32	27.96	30.88	38.79	31.50
1	2	0	2.194	1.99	-2.78	-5.94	13.99	19.39	27.35	34.79	15.09	12.70	1.24	7.02	3.33	27.96	30.87	38.85	31.49
1	2	0	2.209	2.02	-2.75	-5.94	14.00	19.38	27.35	34.79	15.11	12.67	1.24	7.01	3.35	27.95	30.87	38.96	31.49
1	2	0	2.222	2.05	-2.72	-5.94	14.00	19.38	27.35	34.79	15.15	12.65	1.24	6.99	3.37	27.94	30.88	39.12	31.48
1	2	0	2.235	2.08	-2.70	-5.94	13.99	19.38	27.35	34.79	15.22	12.63	1.24	6.96	3.39	27.93	30.92	39.34	31.47
1	2	0	2.249	2.10	-2.69	-5.94	13.99	19.37	27.35	34.79	15.32	12.63	1.24	6.94	3.42	27.91	30.98	39.64	31.45
1	2	0	2.262	2.11	-2.69	-5.93	13.99	19.37	27.34	34.80	15.47	12.66	1.24	6.91	3.45	27.90	31.07	40.02	31.43
1	2	0	2.278	2.09	-2.72	-5.93	13.99	19.36	27.34	34.80	15.68	12.71	1.23	6.89	3.48	27.88	31.22	40.47	31.41
1	2	0	2.293	2.05	-2.78	-5.93	13.99	19.37	27.33	34.80	15.93	12.81	1.23	6.88	3.51	27.86	31.41	40.98	31.39
1	2	0	2.306	1.97	-2.89	-5.92	13.99	19.37	27.32	34.80	16.24	12.96	1.22	6.88	3.53	27.85	31.66	41.52	31.37
1	2	0	2.319	1.82	-3.05	-5.92	13.98	19.38	27.31	34.80	16.59	13.18	1.22	6.90	3.53	27.85	31.97	42.07	31.36
1	2	0	2.332	1.61	-3.29	-5.92	13.98	19.41	27.30	34.80	16.97	13.48	1.21	6.95	3.51	27.86	32.33	42.58	31.36
1	2	0	2.347	1.32	-3.60	-5.91	13.97	19.44	27.29	34.80	17.39	13.87	1.21	7.04	3.47	27.88	32.72	43.04	31.37
1	2	0	2.361	0.93	-4.01	-5.91	13.97	19.49	27.27	34.80	17.84	14.33	1.20	7.15	3.40	27.94	33.14	43.45	31.41
1	2	0	2.375	0.45	-4.49	-5.91	13.96	19.55	27.26	34.81	18.33	14.87	1.20	7.30	3.31	28.02	33.56	43.82	31.49
1	2	0	2.390	-0.12	-5.04	-5.91	13.95	19.62	27.25	34.81	18.88	15.46	1.21	7.46	3.22	28.14	34.00	44.14	31.60
1	2	0	2.406	-0.76	-5.64	-5.92	13.95	19.72	27.24	34.81	19.49	16.10	1.22	7.64	3.12	28.31	34.45	44.45	31.77
1	2	0	2.421	-1.43	-6.26	-5.93	13.95	19.82	27.25	34.81	20.15	16.76	1.23	7.82	3.03	28.54	34.93	44.76	31.99
1	2	0	2.434	-2.10	-6.88	-5.95	13.95	19.94	27.27	34.81	20.87	17.45	1.26	8.00	2.95	28.81	35.45	45.07	32.28
1	2	0	2.448	-2.75	-7.46	-5.98	13.96	20.06	27.32	34.81	21.63	18.15	1.31	8.18	2.87	29.13	36.03	45.41	32.64
1	2	0	2.461	-3.36	-8.00	-6.02	13.98	20.20	27.39	34.80	22.41	18.86	1.37	8.37	2.80	29.49	36.67	45.76	33.05
1	2	0	2.476	-3.92	-8.49	-6.07	14.01	20.37	27.50	34.79	23.21	19.56	1.44	8.54	2.73	29.86	37.35	46.11	33.51
1	2	0	2.489	-4.41	-8.90	-6.13	14.06	20.57	27.65	34.78	24.02	20.27	1.54	8.72	2.67	30.20	38.07	46.44	33.98
1	2	0	2.502	-4.83	-9.23	-6.20	14.13	20.83	27.84	34.76	24.82	20.96	1.65	8.90	2.61	30.51	38.83	46.74	34.45
1	2	0	2.517	-5.17	-9.49	-6.27	14.21	21.15	28.08	34.73	25.61	21.64	1.77	9.06	2.55	30.76	39.63	47.00	34.91
1	2	0	2.530	-5.43	-9.68	-6.34	14.32	21.54	28.36	34.70	26.39	22.30	1.91	9.22	2.50	30.95	40.46	47.23	35.36
1	2	0	2.544	-5.61	-9.81	-6.40	14.45	22.00	28.68	34.66	27.18	22.94	2.07	9.36	2.46	31.08	41.30	47.43	35.79
1	2	0	2.558	-5.74	-9.88	-6.44	14.59	22.54	29.00	34.61	27.97	23.56	2.24	9.48	2.43	31.16	42.13	47.62	36.21
1	2	0	2.572	-5.82	-9.93	-6.43	14.74	23.12	29.31	34.56	28.77	24.19	2.42	9.58	2.40	31.19	42.93	47.81	36.61
1	2	0	2.586	-5.86	-9.94	-6.37	14.88	23.75	29.59	34.51	29.60	24.82	2.62	9.64	2.38	31.18	43.68	48.03	36.97
1	2	0	2.600	-5.87	-9.93	-6.25	15.01	24.41	29.82	34.47	30.45	25.47	2.83	9.67	2.35	31.15	44.38	48.27	37.29
1	2	0	2.612	-5.87	-9.92	-6.08	15.11	25.07	30.02	34.45	31.35	26.16	3.05	9.66	2.33	31.10	45.02	48.55	37.57
1	2	0	2.627	-5.85	-9.90	-5.88	15.20	25.71	30.18	34.46	32.27	26.87	3.26	9.61	2.30	31.07	45.62	48.87	37.82
1	2	0	2.640	-5.83	-9.87	-5.65	15.26	26.33	30.31	34.51	33.23	27.63	3.45	9.50	2.27	31.06	46.17	49.23	38.05
1	2	0	2.654	-5.80	-9.85	-5.39	15.31	26.89	30.44	34.64	34.22	28.45	3.62	9.35	2.23	31.10	46.67	49.59	38.28
1	2	0	2.667	-5.78	-9.83	-5.09	15.33	27.39	30.58	34.85	35.24	29.32	3.75	9.16	2.18	31.21	47.11	49.94	38.51
1	2	0	2.680	-5.76	-9.81	-4.77	15.35	27.82	30.74	35.18	36.31	30.28	3.82	8.91	2.11	31.42	47.50	50.25	38.77
1	2	0	2.693	-5.74	-9.79	-4.41	15.35	28.16	30.95	35.64	37.44	31.34	3.82	8.62	2.03	31.75	47.84	50.51	39.05
1	2	0	2.708	-5.73	-9.78	-4.03	15.35	28.40	31.20	36.25	38.63	32.49	3.75	8.30	1.93	32.24	48.15	50.73	39.34
1	2	0	2.721	-5.71	-9.77	-3.64	15.35	28.54	31.52	37.02	39.89	33.74	3.61	7.95	1.83	32.90	48.45	50.89	39.64
1	2	0	2.734	-5.71	-9.77	-3.26	15.35	28.58	31.90	37.95	41.22	35.07	3.41	7.59	1.71	33.74	48.75	51.01	39.93
1	2	0	2.748	-5.70	-9.76	-2.91	15.36	28.54	32.32	39.02	42.60	36.47	3.17	7.22	1.59	34.77	49.08	51.09	40.19
1	2	0	2.762	-5.70	-9.76	-2.59	15.37	28.42	32.79	40.21	44.03	37.92	2.91	6.85	1.47	35.96	49.45	51.14	40.41
1	2	0	2.777	-5.69	-9.76	-2.29	15.40	28.25	33.28	41.50	45.48	39.39	2.64	6.48	1.35	37.29	49.85	51.16	40.58
1	2	0	2.789	-5.69	-9.76	-2.02	15.44	28.05	33.79	42.85	46.94	40.86	2.40	6.12	1.24	38.72	50.29	51.17	40.72
1	2	0	2.804	-5.68	-9.76	-1.77	15.50	27.85	34.32	44.24	48.37	42.29	2.19	5.77	1.13	40.18	50.74	51.18	40.82
1	2	0	2.818	-5.67	-9.76	-1.52	15.58	27.68	34.87	45.63	49.75	43.66	2.01	5.45	1.02	41.64	51.17	51.17	40.90
1	2	0	2.832	-5.66	-9.76	-1.27	15.68	27.55	35.42	46.99	51.06	44.96	1.87	5.15	0.92	43.05	51.56	51.17	40.95
1	2	0	2.846	-5.65	-9.77	-1.04	15.81	27.48	35.97	48.30	52.29	46.18	1.75	4.89	0.82	44.39	51.88	51.17	40.97
1	2	0	2.860	-5.63	-9.77	-0.81	15.94	27.48	36.50	49.56	53.45	47.30	1.64	4.66	0.71	45.64	52.14	51.17	40.99
1	2	0	2.874	-5.61	-9.77	-0.58	16.08	27.56	37.01	50.76	54.53	48.34	1.54	4.45	0.61	46.81	52.34	51.17	40.99
1	2	0	2.888	-5.59	-9.77	-0.34	16.22	27.74	37.50	51.90	55.54	49.29	1.43	4.27	0.49	47.91	52.48	51.18	40.97
1	2	0	2.900	-5.56	-9.77	-0.06	16.35	28.01	37.97	52.99	56.50	50.17	1.30	4.11	0.37	48.94	52.58	51.18	40.94
1	2	0	2.912	-5.55	-9.77	0.25	16.45	28.37	38.40	54.05	57.41	50.98	1.15	3.97	0.23	49.88	52.63	51.18	40.89
1	2	0	2.927	-5.54	-9.77	0.60	16.54	28.83	38.79	55.06	58.25	51.73	0.97	3.86	0.08	50.72	52.66	51.17	40.82
1	2	0	2.940	-5.54	-9.77	0.98	16.62	29.38	39.12	56.03	59.02	52.42	0.77	3.78	-0.08	51.45	52.67	51.14	40.72
1	2	0	2.954	-5.57	-9.77	1.42	16.68	30.02	39.41	56.95	59.71	53.04	0.54	3.72	-0.26	52.06	52.66	51.09	40.58
1	2	0	2.968	-5.63	-9.77	1.92	16.73	30.75	39.65	57.81	60.29	53.60	0.30	3.70	-0.44	52.52	52.64	51.00	40.41
1	2	0	2.980	-5.73	-9.77	2.50	16.79	31.56	39.87	58.59	60.77	54.08	0.03	3.71	-0.63	52.81	52.63	50.88	40.21
1	2	0	2.993	-5.88	-9.77	3.18	16.85	32.44	40.07	59.27	61.11	54.47	-0.26	3.73	-0.82	52.92	52.60	50.71	39.96
1	2	0	3.012	-6.10	-9.77	3.96	16.92	33.38	40.28	59.85	61.33	54.74	-0.57	3.76	-1.01	52.86	52.59	50.48	39.70
1	2	0	3.032	-6.38	-9.77	4.85	17.01	34.36	40.50	60.32	61.42	54.88	-0.90	3.81	-1.20	52.61	52.57	50.21	39.42
1	2	0	3.046	-6.73	-9.77	5.84	17.11	35.36	40.76	60.67	61.38	54.89	-1.25	3.86	-1.39	52.20	52.55	49.88	39.16
1	2	0	3.061	-7.15	-9.77	6.92	17.22	36.35	41.04	60.93	61.22	54.76	-1.62	3.93	-1.55	51.64	52.54	49.51	38.96
1	2	0	3.074	-7.63	-9.77	8.09	17.35	37.33	41.35	61.09	60.94	54.49	-2.01	4.03	-1.70	50.95	52.53	49.14	38.84
1	2	0	3.087	-8.15	-9.77	9.31	17.48	38.26	41.66	61.18	60.56	54.08	-2.40	4.15	-1.83	50.17	52.53	48.77	38.81
1	2	0	3.101	-8.67	-9.77	10.55	17.60	39.12	41.96	61.21	60.08	53.53	-2.80	4.31	-1.93	49.34	52.52	48.44	38.90
1	2	0	3.114	-9.19	-9.77	11.76	17.73	39.92	42.22	61.17	59.54	52.87	-3.18	4.49	-2.02	48.49	52.52	48.16	39.10
1	2	0	3.127	-9.68	-9.77	12.90	17.85	40.64	42.44	61.08	58.97	52.12	-3.55	4.69	-2.09	47.66	52.52	47.94	39.40
1	2	0	3.144	-10.14	-9.77	13.96	17.98	41.28	42.61	60.94	58.40	51.31	-3.89	4.88	-2.14	46.86	52.52	47.76	39.79
1	2	0	3.159	-10.56	-9.77	14.91	18.11	41.83	42.74	60.75	57.85	50.47	-4.22	5.04	-2.17	46.12	52.52	47.64	40.23
1	2	0	3.174	-10.95	-9.77	15.75	18.24	42.30	42.83	60.51	57.35	49.63	-4.51	5.15	-2.18	45.44	52.52	47.55	40.71
1	2	0	3.188	-11.32	-9.77	16.49	18.37	42.69	42.90	60.22	56.92	48.80	-4.79	5.20	-2.16	44.84	52.52	47.49	41.20
1	2	0	3.201	-11.66	-9.77	17.14	18.50	43.01	42.95	59.89	56.57	48.00	-5.05	5.19	-2.11	44.32	52.52	47.46	41.68
1	2	0	3.214	-12.00	-9.77	17.72	18.62	43.26	42.99	59.53	56.27	47.23	-5.31	5.11	-2.03	43.91	52.52	47.44	42.13
1	2	0	3.228	-12.31	-9.77	18.24	18.72	43.46	43.04	59.17	56.02	46.51	-5.57	4.99	-1.94	43.60	52.53	47.43	42.54
1	2	0	3.242	-12.59	-9.77	18.71	18.80	43.59	43.11	58.82	55.80	45.82	-5.82	4.85	-1.84	43.38	52.53	47.42	42.88
1	2	0	3.257	-12.82	-9.77	19.15	18.87	43.69	43.21	58.50	55.59	45.18	-6.07	4.70	-1.74	43.23	52.54	47.42	43.15
1	2	0	3.270	-13.01	-9.77	19.55	18.92	43.74	43.35	58.24	55.38	44.59	-6.30	4.57	-1.63	43.15	52.54	47.42	43.36
1	2	0	3.283	-13.15	-9.77	19.91	18.96	43.77	43.54	58.03	55.16	44.06	-6.51	4.47	-1.54	43.12	52.55	47.43	43.51
1	2	0	3.300	-13.26	-9.77	20.27	18.98	43.78	43.78	57.87	54.92	43.57	-6.70	4.40	-1.46	43.12	52.56	47.44	43.62
1	2	0	3.313	-13.33	-9.77	20.62	18.99	43.77	44.06	57.76	54.66	43.15	-6.87	4.37	-1.40	43.14	52.57	47.46	43.70
1	2	0	3.326	-13.37	-9.77	20.97	19.00	43.76	44.38	57.69	54.41	42.77	-7.02	4.38	-1.34	43.17	52.58	47.49	43.77
1	2	0	3.341	-13.40	-9.77	21.32	19.00	43.74	44.72	57.64	54.17	42.43	-7.15	4.41	-1.29	43.19	52.58	47.55	43.84
1	2	0	3.355	-13.41	-9.77	21.67	19.00	43.72	45.04	57.62	53.96	42.12	-7.26	4.46	-1.25	43.20	52.58	47.64	43.93
1	2	0	3.369	-13.41	-9.77	21.98	19.00	43.71	45.34	57.61	53.78	41.82	-7.34	4.51	-1.20	43.17	52.58	47.76	44.05
1	2	0	3.382	-13.41	-9.77	22.26	18.99	43.69	45.58	57.62	53.64	41.51	-7.41	4.56	-1.15	43.11	52.57	47.94	44.21
1	2	0	3.397	-13.41	-9.77	22.49	18.99	43.68	45.79	57.63	53.52	41.18	-7.45	4.62	-1.08	42.99	52.54	48.16	44.41
1	2	0	3.409	-13.41	-9.77	22.68	18.98	43.67	45.94	57.65	53.42	40.84	-7.48	4.67	-1.02	42.82	52.50	48.44	44.66
1	2	0	3.424	-13.41	-9.77	22.84	18.98	43.67	46.05	57.67	53.32	40.47	-7.49	4.73	-0.94	42.57	52.44	48.77	44.95
1	2	0	3.438	-13.40	-9.77	22.98	18.98	43.67	46.13	57.68	53.21	40.07	-7.50	4.80	-0.87	42.26	52.36	49.14	45.26
1	2	0	3.452	-13.39	-9.77	23.12	18.98	43.67	46.17	57.70	53.06	39.64	-7.50	4.90	-0.79	41.89	52.24	49.52	45.57
1	2	0	3.466	-13.38	-9.77	23.27	18.97	43.67	46.20	57.71	52.87	39.15	-7.50	5.02	-0.71	41.46	52.10	49.88	45.87
1	2	0	3.480	-13.36	-9.77	23.44	18.97	43.68	46.21	57.72	52.61	38.61	-7.49	5.17	-0.63	41.01	51.94	50.21	46.14
1	2	0	3.493	-13.32	-9.77	23.65	18.97	43.68	46.20	57.72	52.27	38.01	-7.49	5.37	-0.54	40.57	51.76	50.49	46.40
1	2	0	3.508	-13.26	-9.77	23.90	18.97	43.69	46.19	57.73	51.86	37.34	-7.48	5.60	-0.45	40.16	51.57	50.71	46.63
1	2	0	3.521	-13.18	-9.77	24.19	18.97	43.68	46.18	57.73	51.37	36.63	-7.47	5.88	-0.36	39.78	51.39	50.88	46.84
1	2	0	3.536	-13.06	-9.77	24.52	18.97	43.68	46.16	57.73	50.82	35.89	-7.47	6.18	-0.27	39.45	51.22	51.01	47.05
1	2	0	3.549	-12.91	-9.77	24.86	18.97	43.66	46.15	57.73	50.24	35.16	-7.46	6.50	-0.18	39.13	51.08	51.09	47.24
1	2	0	3.562	-12.72	-9.77	25.19	18.97	43.63	46.13	57.73	49.66	34.45	-7.46	6.81	-0.11	38.83	50.97	51.14	47.42
1	2	0	3.574	-12.49	-9.77	25.49	18.97	43.59	46.12	57.73	49.09	33.80	-7.46	7.11	-0.04	38.51	50.89	51.16	47.58
1	2	0	3.589	-12.24	-9.77	25.75	18.97	43.52	46.11	57.73	48.57	33.22	-7.45	7.39	0.02	38.18	50.82	51.17	47.71
1	2	0	3.603	-11.98	-9.77	25.96	18.96	43.44	46.09	57.73	48.11	32.72	-7.45	7.63	0.07	37.80	50.78	51.16	47.81
1	2	0	3.616	-11.72	-9.77	26.13	18.96	43.34	46.08	57.73	47.73	32.29	-7.45	7.82	0.12	37.40	50.76	51.15	47.89
1	2	0	3.629	-11.49	-9.77	26.25	18.95	43.22	46.06	57.73	47.42	31.92	-7.44	7.97	0.16	36.96	50.74	51.13	47.95
1	2	0	3.642	-11.28	-9.77	26.34	18.94	43.09	46.04	57.72	47.19	31.58	-7.44	8.06	0.20	36.52	50.74	51.12	47.99
1	2	0	3.655	-11.09	-9.77	26.39	18.94	42.95	46.03	57.72	47.03	31.27	-7.43	8.11	0.25	36.10	50.74	51.10	48.01
1	2	0	3.670	-10.92	-9.77	26.42	18.94	42.81	46.01	57.72	46.92	30.97	-7.43	8.12	0.30	35.74	50.75	51.08	48.02
1	2	0	3.682	-10.75	-9.77	26.42	18.94	42.69	45.99	57.72	46.86	30.68	-7.42	8.09	0.35	35.43	50.76	51.07	48.02
1	2	0	3.696	-10.58	-9.77	26.39	18.95	42.58	45.98	57.72	46.83	30.41	-7.41	8.03	0.41	35.20	50.77	51.06	48.02
1	2	0	3.708	-10.38	-9.77	26.34	18.96	42.48	45.97	57.72	46.83	30.16	-7.41	7.93	0.46	35.03	50.78	51.06	48.01
1	2	0	3.723	-10.16	-9.77	26.25	18.99	42.40	45.97	57.72	46.85	29.95	-7.40	7.81	0.50	34.92	50.79	51.06	48.01
1	2	0	3.737	-9.89	-9.77	26.12	19.04	42.31	46.00	57.73	46.87	29.78	-7.40	7.68	0.54	34.85	50.80	51.06	48.01
1	2	0	3.752	-9.58	-9.77	25.96	19.11	42.22	46.04	57.74	46.90	29.65	-7.40	7.53	0.57	34.81	50.82	51.06	48.02
1	2	0	3.764	-9.25	-9.77	25.75	19.19	42.13	46.12	57.75	46.94	29.56	-7.41	7.39	0.59	34.79	50.83	51.07	48.03
1	2	0	3.779	-8.90	-9.77	25.50	19.30	42.01	46.24	57.77	46.97	29.51	-7.43	7.27	0.61	34.77	50.84	51.09	48.04
1	2	0	3.791	-8.57	-9.77	25.21	19.43	41.88	46.40	57.79	47.01	29.48	-7.47	7.16	0.62	34.74	50.85	51.10	48.07
1	2	0	3.804	-8.26	-9.77	24.90	19.58	41.72	46.63	57.82	47.04	29.47	-7.53	7.08	0.62	34.67	50.86	51.12	48.09
1	2	0	3.819	-8.01	-9.77	24.57	19.73	41.55	46.90	57.85	47.07	29.47	-7.60	7.02	0.63	34.55	50.87	51.14	48.12
1	2	0	3.832	-7.80	-9.77	24.27	19.89	41.36	47.24	57.89	47.10	29.48	-7.71	6.97	0.63	34.37	50.87	51.16	48.15
1	2	0	3.845	-7.64	-9.77	24.01	20.03	41.16	47.61	57.92	47.12	29.48	-7.83	6.95	0.63	34.12	50.87	51.17	48.17
1	2	0	3.858	-7.54	-9.78	23.81	20.16	40.96	48.01	57.96	47.13	29.48	-7.99	6.93	0.63	33.78	50.86	51.18	48.19
1	2	0	3.871	-7.49	-9.78	23.69	20.27	40.75	48.41	57.98	47.13	29.47	-8.16	6.92	0.63	33.35	50.83	51.17	48.18
1	2	0	3.885	-7.48	-9.79	23.65	20.36	40.55	48.77	57.98	47.10	29.43	-8.35	6.91	0.63	32.84	50.78	51.15	48.14
1	2	0	3.899	-7.53	-9.80	23.71	20.44	40.36	49.10	57.96	47.05	29.37	-8.56	6.91	0.63	32.27	50.72	51.10	48.07
1	2	0	3.913	-7.62	-9.81	23.87	20.50	40.16	49.36	57.89	46.97	29.27	-8.79	6.90	0.64	31.68	50.62	51.02	47.93
1	2	0	3.929	-7.75	-9.82	24.14	20.54	39.97	49.56	57.76	46.84	29.14	-9.03	6.88	0.65	31.08	50.49	50.90	47.72
1	2	0	3.941	-7.94	-9.83	24.52	20.57	39.76	49.67	57.56	46.67	28.96	-9.28	6.86	0.66	30.52	50.34	50.72	47.43
1	2	0	3.954	-8.18	-9.84	25.00	20.57	39.55	49.68	57.27	46.44	28.75	-9.52	6.82	0.67	30.02	50.15	50.49	47.04
1	2	0	3.968	-8.45	-9.84	25.58	20.54	39.33	49.58	56.87	46.15	28.51	-9.72	6.78	0.69	29.62	49.94	50.21	46.56
1	2	0	3.980	-8.76	-9.83	26.21	20.47	39.11	49.34	56.36	45.81	28.25	-9.86	6.72	0.71	29.38	49.72	49.87	45.97
1	2	0	3.995	-9.08	-9.82	26.86	20.35	38.89	48.94	55.73	45.44	28.00	-9.91	6.64	0.72	29.36	49.52	49.48	45.30
1	2	0	4.009	-9.38	-9.78	27.45	20.16	38.70	48.34	55.00	45.05	27.79	-9.82	6.56	0.73	29.64	49.36	49.08	44.57
1	2	0	4.024	-9.61	-9.73	27.88	19.89	38.53	47.53	54.20	44.69	27.67	-9.56	6.48	0.74	30.30	49.30	48.69	43.82
1	2	0	4.038	-9.72	-9.65	28.05	19.53	38.38	46.49	53.38	44.40	27.70	-9.12	6.41	0.73	31.38	49.37	48.37	43.10
1	2	0	4.053	-9.65	-9.55	27.86	19.09	38.25	45.22	52.60	44.24	27.95	-8.47	6.35	0.70	32.91	49.61	48.16	42.44
1	2	0	4.066	-9.36	-9.41	27.18	18.54	38.13	43.75	51.90	44.23	28.45	-7.60	6.33	0.66	34.92	50.05	48.06	41.88
1	2	0	4.079	-8.83	-9.24	25.93	17.92	38.00	42.12	51.32	44.42	29.25	-6.53	6.35	0.59	37.37	50.68	48.09	41.44
1	2	0	4.091	-8.06	-9.05	24.02	17.23	37.82	40.38	50.90	44.82	30.37	-5.27	6.40	0.49	40.25	51.48	48.26	41.12
1	2	0	4.107	-7.07	-8.83	21.45	16.50	37.59	38.60	50.65	45.46	31.83	-3.85	6.48	0.37	43.51	52.43	48.52	40.92
1	2	0	4.120	-5.90	-8.61	18.24	15.74	37.26	36.85	50.59	46.33	33.60	-2.33	6.57	0.22	47.09	53.49	48.87	40.83
1	2	0	4.134	-4.61	-8.41	14.54	14.98	36.82	35.22	50.73	47.41	35.64	-0.79	6.65	0.04	50.90	54.62	49.29	40.84
1	2	0	4.148	-3.24	-8.26	10.55	14.25	36.23	33.81	51.09	48.67	37.92	0.65	6.71	-0.16	54.79	55.78	49.76	40.96
1	2	0	4.161	-1.85	-8.17	6.51	13.57	35.49	32.71	51.69	50.08	40.36	1.90	6.73	-0.41	58.63	56.94	50.30	41.16
1	2	0	4.173	-0.49	-8.15	2.66	12.95	34.56	32.00	52.53	51.61	42.92	2.85	6.71	-0.68	62.29	58.07	50.89	41.45
1	2	0	4.185	0.82	-8.21	-0.82	12.39	33.44	31.73	53.60	53.22	45.56	3.48	6.64	-0.98	65.67	59.15	51.56	41.79
1	2	0	4.198	2.02	-8.31	-3.80	11.88	32.12	31.89	54.88	54.89	48.26	3.76	6.53	-1.31	68.72	60.19	52.30	42.19
1	2	0	4.211	3.11	-8.44	-6.19	11.40	30.61	32.46	56.32	56.58	50.99	3.73	6.37	-1.66	71.43	61.19	53.09	42.60
1	2	0	4.223	4.04	-8.58	-7.99	10.94	28.94	33.37	57.88	58.28	53.72	3.43	6.16	-2.03	73.85	62.16	53.96	43.02
1	2	0	4.235	4.81	-8.71	-9.23	10.48	27.16	34.54	59.49	59.94	56.41	2.95	5.90	-2.41	76.02	63.12	54.88	43.45
1	2	0	4.249	5.41	-8.82	-9.97	10.02	25.32	35.87	61.08	61.55	59.02	2.35	5.62	-2.79	78.02	64.08	55.86	43.88
1	2	0	4.261	5.84	-8.90	-10.29	9.54	23.50	37.29	62.62	63.06	61.50	1.69	5.33	-3.16	79.92	65.04	56.89	44.32
1	2	0	4.274	6.12	-8.97	-10.27	9.06	21.74	38.73	64.07	64.46	63.80	1.05	5.04	-3.51	81.79	66.00	57.95	44.76
1	2	0	4.287	6.27	-9.00	-10.02	8.56	20.09	40.14	65.41	65.73	65.89	0.45	4.79	-3.84	83.66	66.96	58.99	45.21
1	2	0	4.300	6.32	-9.03	-9.61	8.07	18.58	41.49	66.63	66.86	67.77	-0.07	4.58	-4.13	85.57	67.89	60.00	45.64
1	2	0	4.312	6.29	-9.04	-9.12	7.59	17.23	42.76	67.72	67.85	69.43	-0.51	4.42	-4.40	87.51	68.77	60.94	46.03
1	2	0	4.325	6.21	-9.05	-8.62	7.14	16.05	43.94	68.68	68.69	70.86	-0.85	4.32	-4.63	89.47	69.58	61.80	46.38
1	2	0	4.339	6.10	-9.06	-8.16	6.74	15.04	45.01	69.52	69.41	72.09	-1.12	4.27	-4.84	91.42	70.30	62.56	46.66
1	2	0	4.352	5.98	-9.10	-7.80	6.39	14.19	45.97	70.23	69.99	73.13	-1.31	4.26	-5.02	93.33	70.91	63.23	46.88
1	2	0	4.364	5.89	-9.17	-7.58	6.11	13.51	46.82	70.82	70.46	73.99	-1.44	4.30	-5.17	95.16	71.41	63.81	47.04
1	2	0	4.377	5.85	-9.29	-7.49	5.91	12.98	47.56	71.33	70.83	74.70	-1.53	4.37	-5.31	96.88	71.81	64.34	47.15
1	2	0	4.389	5.86	-9.46	-7.55	5.79	12.60	48.20	71.77	71.11	75.29	-1.58	4.47	-5.43	98.45	72.12	64.83	47.23
1	2	0	4.402	5.95	-9.71	-7.72	5.74	12.35	48.76	72.17	71.33	75.79	-1.61	4.60	-5.54	99.88	72.36	65.30	47.28
1	2	0	4.416	6.14	-10.04	-7.99	5.77	12.20	49.26	72.55	71.50	76.21	-1.63	4.74	-5.63	101.13	72.56	65.78	47.32
1	2	0	4.429	6.43	-10.45	-8.37	5.87	12.15	49.71	72.91	71.66	76.58	-1.66	4.87	-5.71	102.22	72.74	66.26	47.36
1	2	0	4.443	6.86	-10.95	-8.82	6.03	12.18	50.12	73.24	71.82	76.89	-1.70	4.97	-5.77	103.13	72.93	66.72	47.42
1	2	0	4.455	7.45	-11.51	-9.34	6.25	12.27	50.49	73.54	71.99	77.16	-1.77	5.00	-5.81	103.88	73.15	67.15	47.50
1	2	0	4.469	8.21	-12.14	-9.90	6.51	12.42	50.82	73.80	72.19	77.37	-1.87	4.96	-5.81	104.45	73.40	67.52	47.62
1	2	0	4.481	9.17	-12.81	-10.50	6.81	12.61	51.09	74.01	72.41	77.52	-2.01	4.81	-5.78	104.85	73.69	67.82	47.78
1	2	0	4.493	10.33	-13.51	-11.10	7.15	12.85	51.30	74.18	72.65	77.63	-2.20	4.58	-5.72	105.07	74.02	68.06	47.98
1	2	0	4.508	11.70	-14.25	-11.70	7.50	13.14	51.46	74.30	72.88	77.68	-2.43	4.28	-5.65	105.13	74.36	68.24	48.22
1	2	0	4.520	13.25	-15.00	-12.25	7.87	13.49	51.57	74.39	73.08	77.68	-2.70	3.93	-5.57	105.04	74.69	68.36	48.50
1	2	0	4.534	14.95	-15.75	-12.75	8.24	13.89	51.64	74.45	73.23	77.64	-3.00	3.57	-5.50	104.79	74.99	68.44	48.78
1	2	0	4.547	16.77	-16.50	-13.16	8.61	14.34	51.68	74.48	73.31	77.55	-3.32	3.23	-5.43	104.41	75.25	68.49	49.06
1	2	0	4.559	18.69	-17.22	-13.47	8.97	14.84	51.69	74.51	73.30	77.41	-3.64	2.92	-5.38	103.90	75.45	68.50	49.31
1	2	0	4.571	20.66	-17.90	-13.69	9.31	15.38	51.69	74.52	73.22	77.21	-3.94	2.67	-5.35	103.29	75.61	68.50	49.53
1	2	0	4.584	22.66	-18.51	-13.84	9.65	15.96	51.68	74.52	73.06	76.97	-4.21	2.49	-5.33	102.60	75.72	68.49	49.71
1	2	0	4.597	24.62	-19.06	-13.92	9.97	16.55	51.65	74.52	72.84	76.68	-4.44	2.38	-5.32	101.87	75.80	68.47	49.86
1	2	0	4.610	26.50	-19.54	-13.96	10.29	17.14	51.63	74.51	72.58	76.35	-4.63	2.32	-5.32	101.14	75.85	68.45	49.99
1	2	0	4.623	28.26	-19.94	-13.97	10.61	17.73	51.60	74.49	72.30	76.00	-4.77	2.32	-5.32	100.46	75.87	68.43	50.11
1	2	0	4.635	29.86	-20.25	-13.95	10.92	18.29	51.57	74.45	72.02	75.62	-4.87	2.34	-5.32	99.85	75.88	68.41	50.24
1	2	0	4.648	31.29	-20.49	-13.85	11.22	18.84	51.54	74.39	71.76	75.21	-4.94	2.38	-5.29	99.33	75.88	68.40	50.40
1	2	0	4.661	32.52	-20.66	-13.67	11.51	19.35	51.51	74.31	71.51	74.76	-4.99	2.43	-5.25	98.91	75.87	68.38	50.58
1	2	0	4.678	33.56	-20.77	-13.38	11.76	19.81	51.49	74.19	71.27	74.26	-5.02	2.47	-5.19	98.60	75.85	68.37	50.82
1	2	0	4.690	34.42	-20.83	-12.98	11.97	20.23	51.47	74.03	71.03	73.70	-5.03	2.51	-5.09	98.37	75.84	68.36	51.10
1	2	0	4.702	35.14	-20.86	-12.48	12.14	20.59	51.46	73.82	70.78	73.07	-5.04	2.53	-4.98	98.22	75.82	68.36	51.43
1	2	0	4.714	35.74	-20.87	-11.90	12.27	20.89	51.47	73.56	70.51	72.38	-5.06	2.54	-4.84	98.13	75.81	68.36	51.80
1	2	0	4.726	36.25	-20.86	-11.29	12.37	21.14	51.49	73.26	70.23	71.65	-5.07	2.53	-4.69	98.08	75.80	68.35	52.19
1	2	0	4.739	36.69	-20.83	-10.66	12.44	21.33	51.53	72.92	69.94	70.91	-5.09	2.52	-4.53	98.07	75.79	68.35	52.60
1	2	0	4.751	37.06	-20.81	-10.04	12.48	21.47	51.61	72.58	69.65	70.17	-5.12	2.49	-4.37	98.08	75.78	68.35	53.00
1	2	0	4.763	37.37	-20.78	-9.46	12.50	21.58	51.72	72.24	69.37	69.46	-5.16	2.45	-4.22	98.11	75.78	68.35	53.41
1	2	0	4.775	37.62	-20.76	-8.94	12.50	21.66	51.87	71.94	69.13	68.81	-5.20	2.41	-4.08	98.14	75.77	68.35	53.82
1	2	0	4.789	37.80	-20.74	-8.49	12.49	21.73	52.07	71.69	68.92	68.23	-5.25	2.36	-3.94	98.18	75.77	68.35	54.22
1	2	0	4.801	37.93	-20.72	-8.11	12.46	21.79	52.32	71.48	68.75	67.74	-5.31	2.32	-3.83	98.22	75.77	68.36	54.60
1	2	0	4.813	38.01	-20.71	-7.80	12.41	21.86	52.61	71.33	68.61	67.34	-5.37	2.27	-3.74	98.26	75.77	68.36	54.94
1	2	0	4.827	38.05	-20.70	-7.52	12.35	21.93	52.93	71.22	68.48	67.05	-5.44	2.22	-3.68	98.29	75.77	68.36	55.23
1	2	0	4.840	38.06	-20.69	-7.28	12.27	22.01	53.27	71.14	68.35	66.83	-5.50	2.18	-3.65	98.32	75.77	68.36	55.47
1	2	0	4.853	38.06	-20.68	-7.05	12.18	22.11	53.58	71.09	68.22	66.69	-5.57	2.14	-3.64	98.35	75.77	68.36	55.65
1	2	0	4.866	38.04	-20.68	-6.82	12.06	22.21	53.87	71.07	68.07	66.60	-5.62	2.11	-3.66	98.38	75.77	68.36	55.79
1	2	0	4.879	38.01	-20.68	-6.57	11.93	22.31	54.10	71.06	67.89	66.54	-5.67	2.10	-3.70	98.40	75.77	68.36	55.87
1	2	0	4.891	37.99	-20.68	-6.31	11.78	22.40	54.29	71.07	67.67	66.51	-5.71	2.11	-3.76	98.42	75.77	68.36	55.93
1	2	0	4.903	37.98	-20.68	-6.04	11.63	22.47	54.44	71.08	67.42	66.48	-5.74	2.16	-3.83	98.43	75.77	68.36	55.96
1	2	0	4.917	37.98	-20.68	-5.77	11.48	22.53	54.54	71.10	67.14	66.43	-5.76	2.24	-3.91	98.42	75.77	68.36	55.97
1	2	0	4.930	38.00	-20.68	-5.51	11.36	22.58	54.63	71.11	66.85	66.37	-5.78	2.34	-3.98	98.39	75.77	68.36	55.96
1	2	0	4.942	38.04	-20.68	-5.25	11.25	22.62	54.69	71.13	66.57	66.27	-5.81	2.46	-4.04	98.34	75.77	68.36	55.95
1	2	0	4.955	38.12	-20.68	-5.01	11.16	22.64	54.76	71.14	66.32	66.14	-5.83	2.57	-4.07	98.26	75.77	68.36	55.94
1	2	0	4.969	38.23	-20.68	-4.75	11.10	22.65	54.84	71.15	66.10	65.96	-5.85	2.68	-4.08	98.14	75.77	68.36	55.92
1	2	0	4.982	38.39	-20.69	-4.48	11.05	22.66	54.95	71.16	65.93	65.73	-5.88	2.77	-4.06	97.97	75.77	68.36	55.90
1	2	0	4.994	38.58	-20.69	-4.18	11.02	22.66	55.09	71.17	65.80	65.48	-5.92	2.84	-4.01	97.75	75.77	68.36	55.89
1	2	0	5.006	38.82	-20.69	-3.86	11.00	22.66	55.28	71.17	65.70	65.21	-5.96	2.90	-3.95	97.47	75.77	68.36	55.88
1	2	0	5.019	39.07	-20.69	-3.51	10.99	22.66	55.52	71.17	65.64	64.95	-6.01	2.94	-3.88	97.15	75.77	68.36	55.87
1	2	0	5.033	39.34	-20.69	-3.15	10.99	22.66	55.80	71.17	65.60	64.71	-6.05	2.97	-3.81	96.79	75.77	68.36	55.86
1	2	0	5.046	39.60	-20.69	-2.79	11.00	22.65	56.11	71.17	65.57	64.50	-6.08	2.99	-3.74	96.42	75.77	68.36	55.85
1	2	0	5.059	39.82	-20.69	-2.45	11.00	22.65	56.44	71.17	65.57	64.33	-6.10	3.00	-3.69	96.06	75.77	68.35	55.85
1	2	0	5.072	40.02	-20.69	-2.12	11.01	22.65	56.76	71.17	65.57	64.20	-6.10	3.00	-3.64	95.74	75.77	68.34	55.85
1	2	0	5.084	40.17	-20.69	-1.81	11.02	22.64	57.05	71.16	65.58	64.11	-6.06	3.00	-3.60	95.47	75.77	68.33	55.85
1	2	0	5.096	40.29	-20.69	-1.51	11.02	22.64	57.29	71.16	65.59	64.04	-5.99	2.99	-3.58	95.25	75.77	68.32	55.85
1	2	0	5.109	40.38	-20.69	-1.19	11.03	22.64	57.49	71.16	65.61	64.00	-5.88	2.98	-3.56	95.08	75.77	68.31	55.84
1	2	0	5.128	40.45	-20.69	-0.87	11.03	22.64	57.64	71.15	65.63	63.98	-5.75	2.98	-3.55	94.96	75.77	68.29	55.84
1	2	0	5.141	40.52	-20.69	-0.52	11.04	22.64	57.74	71.15	65.65	63.98	-5.60	2.96	-3.54	94.88	75.77	68.27	55.83
1	2	0	5.153	40.59	-20.69	-0.17	11.04	22.64	57.82	71.15	65.67	64.00	-5.44	2.95	-3.53	94.83	75.78	68.26	55.82
1	2	0	5.166	40.67	-20.69	0.19	11.05	22.63	57.87	71.16	65.70	64.03	-5.30	2.94	-3.54	94.81	75.78	68.25	55.81
1	2	0	5.180	40.78	-20.68	0.51	11.05	22.63	57.90	71.16	65.73	64.07	-5.18	2.93	-3.54	94.80	75.78	68.24	55.79
1	2	0	5.194	40.93	-20.68	0.80	11.06	22.62	57.92	71.18	65.77	64.13	-5.08	2.92	-3.55	94.80	75.78	68.25	55.77
1	2	0	5.208	41.12	-20.67	1.04	11.06	22.61	57.94	71.20	65.81	64.19	-5.00	2.91	-3.56	94.80	75.78	68.27	55.75
1	2	0	5.222	41.34	-20.66	1.23	11.07	22.59	57.96	71.23	65.86	64.27	-4.94	2.90	-3.57	94.81	75.77	68.32	55.73
1	2	0	5.234	41.61	-20.65	1.36	11.08	22.58	57.99	71.27	65.90	64.36	-4.91	2.90	-3.59	94.82	75.77	68.41	55.71
1	2	0	5.247	41.90	-20.63	1.46	11.09	22.56	58.04	71.33	65.94	64.45	-4.90	2.90	-3.61	94.82	75.77	68.53	55.69
1	2	0	5.259	42.19	-20.62	1.52	11.11	22.53	58.09	71.39	65.97	64.54	-4.90	2.92	-3.64	94.81	75.77	68.70	55.69
1	2	0	5.273	42.45	-20.60	1.55	11.13	22.51	58.15	71.46	65.97	64.63	-4.91	2.95	-3.67	94.80	75.77	68.93	55.70
1	2	0	5.285	42.65	-20.59	1.57	11.15	22.49	58.23	71.53	65.94	64.68	-4.94	3.00	-3.71	94.79	75.77	69.20	55.74
1	2	0	5.297	42.77	-20.58	1.58	11.17	22.47	58.30	71.60	65.86	64.69	-4.98	3.07	-3.74	94.78	75.77	69.53	55.81
1	2	0	5.309	42.80	-20.58	1.58	11.19	22.47	58.36	71.65	65.72	64.63	-5.02	3.18	-3.78	94.76	75.76	69.90	55.93
1	2	0	5.322	42.70	-20.60	1.59	11.21	22.48	58.40	71.67	65.49	64.47	-5.06	3.30	-3.81	94.76	75.76	70.28	56.10
1	2	0	5.335	42.47	-20.64	1.61	11.22	22.52	58.38	71.64	65.15	64.16	-5.10	3.46	-3.82	94.76	75.76	70.64	56.34
1	2	0	5.350	42.11	-20.70	1.65	11.21	22.60	58.30	71.54	64.68	63.68	-5.13	3.65	-3.82	94.78	75.76	70.97	56.65
1	2	0	5.362	41.60	-20.79	1.71	11.18	22.72	58.10	71.34	64.08	62.98	-5.14	3.85	-3.77	94.84	75.76	71.25	57.02
1	2	0	5.374	40.96	-20.92	1.79	11.12	22.90	57.76	71.00	63.34	62.02	-5.12	4.06	-3.68	94.93	75.76	71.47	57.46
1	2	0	5.388	40.20	-21.10	1.90	11.02	23.15	57.24	70.50	62.43	60.78	-5.05	4.28	-3.54	95.07	75.76	71.64	57.95
1	2	0	5.400	39.36	-21.33	2.03	10.86	23.48	56.50	69.79	61.34	59.22	-4.93	4.49	-3.33	95.27	75.77	71.77	58.46
1	2	0	5.413	38.49	-21.60	2.17	10.64	23.88	55.51	68.87	60.07	57.34	-4.74	4.70	-3.04	95.53	75.78	71.85	58.97
1	2	0	5.425	37.63	-21.91	2.31	10.36	24.35	54.25	67.71	58.60	55.12	-4.45	4.92	-2.68	95.87	75.80	71.91	59.48
1	2	0	5.439	36.82	-22.24	2.44	10.00	24.89	52.72	66.33	56.95	52.58	-4.07	5.16	-2.24	96.28	75.82	71.94	59.97
1	2	0	5.452	36.09	-22.57	2.52	9.57	25.48	50.92	64.73	55.13	49.75	-3.56	5.43	-1.73	96.75	75.85	71.95	60.44
1	2	0	5.467	35.45	-22.85	2.54	9.08	26.09	48.89	62.92	53.14	46.70	-2.94	5.74	-1.15	97.25	75.89	71.96	60.87
1	2	0	5.480	34.87	-23.05	2.46	8.55	26.70	46.63	60.91	51.03	43.49	-2.20	6.08	-0.51	97.73	75.94	71.96	61.25
1	2	0	5.493	34.35	-23.15	2.27	8.01	27.28	44.18	58.72	48.81	40.20	-1.36	6.46	0.17	98.15	76.00	71.97	61.54
1	2	0	5.505	33.88	-23.12	1.96	7.48	27.82	41.56	56.38	46.52	36.91	-0.43	6.87	0.87	98.44	76.05	71.97	61.73
1	2	0	5.518	33.43	-22.95	1.53	6.99	28.29	38.82	53.92	44.20	33.72	0.57	7.31	1.58	98.55	76.10	71.98	61.79
1	2	0	5.530	33.00	-22.62	0.96	6.56	28.70	35.99	51.39	41.90	30.72	1.63	7.77	2.27	98.41	76.14	71.99	61.72
1	2	0	5.542	32.56	-22.13	0.24	6.21	29.03	33.13	48.83	39.68	27.99	2.74	8.24	2.91	97.95	76.16	71.99	61.50
1	2	0	5.555	32.08	-21.49	-0.68	5.98	29.32	30.27	46.29	37.58	25.60	3.88	8.70	3.51	97.13	76.14	72.00	61.13
1	2	0	5.568	31.51	-20.69	-1.80	5.88	29.56	27.46	43.81	35.67	23.58	5.06	9.16	4.04	95.87	76.05	71.99	60.63
1	2	0	5.580	30.81	-19.77	-3.13	5.94	29.79	24.76	41.45	33.98	21.97	6.26	9.61	4.49	94.15	75.89	71.96	60.02
1	2	0	5.594	29.93	-18.73	-4.66	6.15	30.02	22.23	39.25	32.54	20.76	7.44	10.03	4.85	91.93	75.62	71.91	59.31
1	2	0	5.607	28.84	-17.63	-6.35	6.54	30.28	19.94	37.26	31.37	19.94	8.56	10.42	5.13	89.25	75.22	71.81	58.53
1	2	0	5.621	27.52	-16.49	-8.14	7.07	30.59	17.96	35.51	30.50	19.49	9.55	10.76	5.31	86.15	74.67	71.67	57.71
1	2	0	5.633	25.97	-15.36	-9.96	7.74	30.94	16.36	34.06	29.91	19.39	10.38	11.06	5.41	82.72	73.95	71.47	56.86
1	2	0	5.645	24.20	-14.29	-11.75	8.51	31.36	15.15	32.93	29.61	19.61	11.01	11.29	5.42	79.07	73.05	71.20	56.01
1	2	0	5.658	22.25	-13.32	-13.44	9.34	31.82	14.33	32.15	29.59	20.13	11.42	11.46	5.36	75.35	71.98	70.86	55.17
1	2	0	5.671	20.14	-12.50	-14.97	10.18	32.30	13.88	31.74	29.84	20.94	11.60	11.56	5.23	71.70	70.79	70.44	54.36
1	2	0	5.684	17.92	-11.86	-16.26	10.99	32.79	13.75	31.69	30.36	22.02	11.59	11.61	5.04	68.28	69.49	69.96	53.59
1	2	0	5.696	15.64	-11.40	-17.30	11.73	33.25	13.91	31.99	31.13	23.34	11.40	11.60	4.80	65.20	68.16	69.43	52.88
1	2	0	5.709	13.37	-11.11	-18.07	12.36	33.65	14.29	32.61	32.14	24.88	11.06	11.53	4.54	62.57	66.82	68.86	52.21
1	2	0	5.722	11.17	-11.00	-18.58	12.89	33.97	14.87	33.53	33.37	26.60	10.59	11.41	4.25	60.44	65.51	68.24	51.57
1	2	0	5.734	9.09	-11.02	-18.85	13.30	34.17	15.59	34.70	34.78	28.47	10.02	11.23	3.95	58.82	64.25	67.58	50.94
1	2	0	5.746	7.18	-11.15	-18.91	13.60	34.23	16.43	36.09	36.36	30.48	9.37	11.00	3.63	57.68	63.06	66.86	50.32
1	2	0	5.759	5.45	-11.36	-18.80	13.80	34.13	17.39	37.65	38.07	32.61	8.68	10.72	3.31	56.98	61.96	66.09	49.71
1	2	0	5.771	3.92	-11.60	-18.54	13.91	33.84	18.44	39.33	39.89	34.84	7.98	10.39	2.99	56.69	60.95	65.29	49.12
1	2	0	5.783	2.59	-11.85	-18.18	13.96	33.38	19.56	41.11	41.80	37.17	7.29	10.02	2.65	56.77	60.07	64.48	48.57
1	2	0	5.796	1.46	-12.07	-17.75	13.94	32.77	20.76	42.94	43.77	39.59	6.62	9.60	2.29	57.20	59.34	63.69	48.07
1	2	0	5.808	0.51	-12.26	-17.29	13.86	32.01	22.04	44.81	45.77	42.10	5.99	9.15	1.91	57.95	58.78	62.95	47.63
1	2	0	5.820	-0.26	-12.41	-16.84	13.73	31.14	23.38	46.70	47.79	44.66	5.39	8.67	1.51	59.01	58.39	62.28	47.26
1	2	0	5.834	-0.89	-12.50	-16.40	13.55	30.17	24.77	48.59	49.80	47.25	4.83	8.18	1.08	60.36	58.20	61.71	46.96
1	2	0	5.847	-1.37	-12.53	-16.00	13.32	29.15	26.21	50.48	51.77	49.85	4.29	7.69	0.64	61.96	58.19	61.25	46.73
1	2	0	5.860	-1.72	-12.52	-15.62	13.05	28.11	27.67	52.34	53.68	52.41	3.78	7.23	0.18	63.75	58.36	60.92	46.57
1	2	0	5.874	-1.97	-12.44	-15.26	12.75	27.06	29.12	54.15	55.50	54.91	3.30	6.80	-0.29	65.66	58.70	60.72	46.47
1	2	0	5.887	-2.13	-12.31	-14.93	12.42	26.05	30.57	55.88	57.21	57.29	2.85	6.42	-0.75	67.61	59.17	60.64	46.41
1	2	0	5.900	-2.22	-12.14	-14.60	12.08	25.10	31.97	57.51	58.76	59.51	2.43	6.09	-1.19	69.52	59.75	60.69	46.40
1	2	0	5.912	-2.27	-11.92	-14.26	11.74	24.26	33.30	58.99	60.15	61.53	2.03	5.83	-1.59	71.32	60.41	60.85	46.42
1	2	0	5.925	-2.30	-11.67	-13.90	11.42	23.54	34.55	60.32	61.35	63.30	1.65	5.61	-1.94	72.97	61.11	61.11	46.47
1	2	0	5.938	-2.31	-11.41	-13.52	11.15	22.97	35.68	61.47	62.37	64.82	1.30	5.44	-2.24	74.42	61.83	61.48	46.54
1	2	0	5.950	-2.32	-11.17	-13.12	10.92	22.56	36.67	62.43	63.19	66.07	0.98	5.30	-2.48	75.67	62.53	61.92	46.64
1	2	0	5.962	-2.33	-10.99	-12.71	10.76	22.33	37.51	63.20	63.82	67.03	0.67	5.18	-2.67	76.73	63.20	62.42	46.74
1	2	0	5.975	-2.34	-10.89	-12.28	10.67	22.29	38.19	63.78	64.26	67.71	0.37	5.08	-2.80	77.60	63.83	62.94	46.86
1	2	0	5.989	-2.35	-10.90	-11.83	10.66	22.45	38.70	64.19	64.50	68.12	0.07	4.99	-2.88	78.30	64.41	63.47	46.97
1	2	0	6.001	-2.35	-11.04	-11.36	10.72	22.80	39.04	64.43	64.56	68.24	-0.23	4.91	-2.91	78.83	64.95	64.00	47.08
1	2	0	6.014	-2.33	-11.34	-10.87	10.86	23.32	39.22	64.52	64.44	68.08	-0.52	4.85	-2.89	79.21	65.47	64.51	47.18
1	2	0	6.027	-2.27	-11.78	-10.35	11.08	24.02	39.24	64.47	64.14	67.63	-0.81	4.80	-2.82	79.45	65.97	64.99	47.25
1	2	0	6.040	-2.15	-12.38	-9.77	11.36	24.84	39.12	64.29	63.67	66.91	-1.06	4.79	-2.70	79.59	66.45	65.45	47.30
1	2	0	6.053	-1.95	-13.11	-9.12	11.69	25.76	38.85	63.98	63.03	65.91	-1.26	4.81	-2.54	79.65	66.89	65.85	47.32
1	2	0	6.065	-1.64	-13.94	-8.38	12.06	26.74	38.45	63.54	62.22	64.65	-1.39	4.86	-2.34	79.66	67.28	66.16	47.30
1	2	0	6.078	-1.20	-14.80	-7.55	12.47	27.74	37.92	62.97	61.28	63.16	-1.41	4.95	-2.10	79.65	67.58	66.34	47.24
1	2	0	6.090	-0.60	-15.64	-6.64	12.88	28.72	37.27	62.28	60.24	61.49	-1.31	5.07	-1.82	79.64	67.79	66.36	47.14
1	2	0	6.103	0.18	-16.41	-5.66	13.29	29.65	36.54	61.50	59.13	59.72	-1.06	5.21	-1.53	79.67	67.90	66.19	46.97
1	2	0	6.116	1.13	-17.06	-4.62	13.68	30.52	35.76	60.64	57.99	57.91	-0.65	5.37	-1.24	79.76	67.89	65.82	46.75
1	2	0	6.129	2.23	-17.56	-3.53	14.03	31.30	34.96	59.74	56.86	56.10	-0.10	5.54	-0.95	79.94	67.76	65.24	46.46
1	2	0	6.142	3.45	-17.89	-2.42	14.35	31.99	34.19	58.84	55.77	54.37	0.57	5.72	-0.66	80.25	67.51	64.46	46.11
1	2	0	6.157	4.73	-18.05	-1.30	14.61	32.60	33.48	57.96	54.77	52.76	1.33	5.90	-0.40	80.69	67.14	63.53	45.69
1	2	0	6.170	5.99	-18.02	-0.18	14.83	33.12	32.88	57.14	53.89	51.30	2.12	6.08	-0.16	81.30	66.65	62.47	45.20
1	2	0	6.183	7.16	-17.83	0.90	15.00	33.56	32.40	56.41	53.15	50.03	2.88	6.23	0.07	82.08	66.06	61.33	44.65
1	2	0	6.197	8.16	-17.46	1.91	15.12	33.94	32.07	55.80	52.57	48.95	3.58	6.37	0.26	83.01	65.39	60.15	44.06
1	2	0	6.209	8.91	-16.93	2.80	15.21	34.28	31.89	55.33	52.14	48.10	4.15	6.48	0.43	84.05	64.68	58.96	43.44
1	2	0	6.221	9.33	-16.27	3.51	15.27	34.60	31.83	55.00	51.86	47.46	4.60	6.57	0.57	85.16	63.97	57.81	42.81
1	2	0	6.234	9.37	-15.51	4.01	15.31	34.91	31.86	54.81	51.73	47.03	4.90	6.66	0.67	86.26	63.30	56.73	42.17
1	2	0	6.248	9.01	-14.71	4.24	15.32	35.23	31.95	54.75	51.72	46.82	5.07	6.73	0.74	87.25	62.69	55.75	41.54
1	2	0	6.261	8.27	-13.91	4.21	15.32	35.55	32.06	54.82	51.83	46.80	5.14	6.80	0.78	88.05	62.18	54.89	40.93
1	2	0	6.273	7.21	-13.16	3.93	15.31	35.85	32.18	55.00	52.05	46.97	5.12	6.87	0.78	88.59	61.77	54.17	40.33
1	2	0	6.293	5.93	-12.50	3.43	15.27	36.13	32.30	55.27	52.36	47.31	5.05	6.95	0.75	88.82	61.45	53.59	39.75
1	2	0	6.305	4.56	-11.95	2.75	15.22	36.33	32.41	55.61	52.76	47.81	4.95	7.03	0.70	88.70	61.22	53.15	39.20
1	2	0	6.319	3.22	-11.51	1.94	15.13	36.44	32.52	56.00	53.22	48.45	4.85	7.11	0.61	88.26	61.06	52.82	38.68
1	2	0	6.331	2.00	-11.18	1.05	15.02	36.42	32.61	56.42	53.72	49.20	4.74	7.18	0.51	87.51	60.96	52.59	38.22
1	2	0	6.343	0.95	-10.95	0.11	14.87	36.25	32.72	56.83	54.26	50.04	4.64	7.24	0.38	86.52	60.91	52.44	37.83
1	2	0	6.356	0.10	-10.79	-0.79	14.68	35.91	32.83	57.23	54.83	50.94	4.56	7.27	0.25	85.36	60.88	52.35	37.52
1	2	0	6.369	-0.56	-10.69	-1.60	14.44	35.41	32.97	57.63	55.43	51.89	4.47	7.26	0.10	84.10	60.88	52.30	37.28
1	2	0	6.382	-1.05	-10.63	-2.29	14.16	34.77	33.15	58.03	56.04	52.86	4.38	7.22	-0.04	82.81	60.89	52.28	37.12
1	2	0	6.394	-1.39	-10.61	-2.83	13.84	34.01	33.36	58.43	56.67	53.84	4.28	7.14	-0.19	81.56	60.90	52.28	37.03
1	2	0	6.406	-1.60	-10.60	-3.23	13.51	33.18	33.62	58.84	57.29	54.81	4.16	7.05	-0.33	80.39	60.91	52.30	37.01
1	2	0	6.420	-1.72	-10.61	-3.52	13.16	32.33	33.93	59.26	57.89	55.73	4.01	6.94	-0.46	79.34	60.93	52.34	37.05
1	2	0	6.432	-1.77	-10.63	-3.75	12.83	31.50	34.27	59.67	58.47	56.60	3.82	6.81	-0.59	78.45	60.95	52.41	37.15
1	2	0	6.444	-1.77	-10.65	-3.96	12.51	30.73	34.63	60.05	59.02	57.41	3.59	6.65	-0.70	77.74	60.98	52.52	37.33
1	2	0	6.457	-1.73	-10.68	-4.19	12.23	30.05	34.98	60.39	59.53	58.13	3.31	6.47	-0.80	77.23	61.02	52.67	37.57
1	2	0	6.469	-1.67	-10.72	-4.47	11.97	29.49	35.30	60.69	60.00	58.76	2.98	6.25	-0.89	76.91	61.08	52.90	37.89
1	2	0	6.482	-1.58	-10.77	-4.80	11.74	29.04	35.58	60.93	60.40	59.29	2.61	6.02	-0.98	76.78	61.17	53.22	38.27
1	2	0	6.494	-1.48	-10.85	-5.17	11.55	28.71	35.82	61.11	60.70	59.71	2.21	5.79	-1.08	76.81	61.28	53.65	38.72
1	2	0	6.506	-1.36	-10.97	-5.53	11.39	28.50	36.01	61.24	60.89	59.99	1.78	5.56	-1.18	76.98	61.45	54.19	39.21
1	2	0	6.519	-1.22	-11.13	-5.85	11.25	28.38	36.15	61.31	60.96	60.13	1.33	5.35	-1.29	77.27	61.66	54.84	39.75
1	2	0	6.532	-1.05	-11.34	-6.09	11.12	28.37	36.25	61.31	60.88	60.13	0.87	5.17	-1.40	77.62	61.92	55.61	40.34
1	2	0	6.544	-0.85	-11.61	-6.24	11.01	28.44	36.29	61.24	60.65	59.94	0.43	5.03	-1.53	78.01	62.23	56.46	40.98
1	2	0	6.556	-0.62	-11.95	-6.28	10.89	28.59	36.27	61.08	60.23	59.56	0.01	4.93	-1.65	78.36	62.58	57.37	41.67
1	2	0	6.569	-0.36	-12.34	-6.20	10.77	28.82	36.19	60.81	59.63	58.96	-0.35	4.88	-1.75	78.65	62.94	58.32	42.42
1	2	0	6.582	-0.07	-12.78	-6.00	10.66	29.12	36.03	60.41	58.82	58.11	-0.65	4.89	-1.83	78.84	63.30	59.27	43.20
1	2	0	6.594	0.21	-13.24	-5.70	10.54	29.48	35.78	59.87	57.83	56.99	-0.89	4.93	-1.85	78.91	63.63	60.19	44.00
1	2	0	6.607	0.47	-13.70	-5.28	10.42	29.90	35.42	59.18	56.65	55.61	-1.07	5.01	-1.81	78.84	63.93	61.08	44.81
1	2	0	6.620	0.69	-14.16	-4.75	10.31	30.34	34.94	58.33	55.32	53.97	-1.19	5.11	-1.71	78.64	64.21	61.90	45.59
1	2	0	6.632	0.87	-14.60	-4.10	10.19	30.80	34.33	57.34	53.84	52.10	-1.26	5.23	-1.55	78.29	64.46	62.67	46.34
1	2	0	6.647	0.99	-15.00	-3.32	10.07	31.25	33.61	56.20	52.24	50.04	-1.29	5.36	-1.33	77.82	64.70	63.37	47.05
1	2	0	6.660	1.05	-15.35	-2.41	9.94	31.69	32.77	54.93	50.53	47.82	-1.28	5.52	-1.07	77.25	64.96	64.04	47.69
1	2	0	6.673	1.05	-15.63	-1.38	9.79	32.11	31.83	53.56	48.74	45.49	-1.23	5.70	-0.78	76.58	65.23	64.66	48.28
1	2	0	6.690	1.00	-15.84	-0.24	9.64	32.50	30.80	52.12	46.90	43.10	-1.14	5.90	-0.46	75.82	65.53	65.25	48.79
[truncated: 261,636 more rows]
